# Supplementary material for: The Schistosomiasis SpleenOME: Unveiling the Proteomic Landscape of Splenomegaly Using Label-Free Mass Spectrometry
Source: Front Immunol. 2019 Jan 22;9:3137. doi: 10.3389/fimmu.2018.03137 (PMC6352917; doi:10.3389/fimmu.2018.03137)
Supplement: Supplementary Table 1 — Summary statistics for flow cytometry data. Number of events and frequencies of spleen cells subpopulations. [file Table_1.xlsx]

## Sheet: Flow cytometry statistics
Summary statistics representative of the flow cytometry analysis of mouse spleen cells
Statistics	Control	Infected
CD3+/CD4+ |Mean events acquired	15476 events	5661 events
CD3+/CD4+ |Mean Freq. among total cells	27.5 %	11.33 %
CD3+/CD8+ | Mean events acquired	6041 events	2716 events
CD3+/CD8+ |Mean Freq. among total cells	12.09 %	5.43 %
CD3-/CD4- | Mean events acquired	27119 events	40967 events
CD3-/CD4- | Mean Freq. among total cells	54.24 %	81.96 %
F4-80 |Mean events acquired	4880 events	18693 events
F4-80 |Mean Freq. among total cells	9.75 %	37.35 %
F4-80/MHC-II | Mean events acquired	1925 events	6139 events
F4-80/MHC-II | Mean Freq. From Parent	39.59 %	32.84 %
F4-80/MHC-II | Mean Freq. From Grandparent/Total cells	3.85 %	12.29 %
CD11c | Mean events acquired	13701 events	6565 events
CD11c | Mean Freq. of Parent	27.41 %	13.14 %
CD11c/MHC-II | Mean events acquired	6690 events	4105 events
CD11c/MHC-II | Mean Freq. of Parent	52.56 %	62.59 %
CD11c/MHC-II | Mean Freq. of Grandparent/Total cells	13.38 %	8.21 %
