# Supplementary material for: The Schistosomiasis SpleenOME: Unveiling the Proteomic Landscape of Splenomegaly Using Label-Free Mass Spectrometry
Source: Front Immunol. 2019 Jan 22;9:3137. doi: 10.3389/fimmu.2018.03137 (PMC6352917; doi:10.3389/fimmu.2018.03137)
Supplement: Supplementary Table 2 — Quantitative data on the protein expression levels in spleen cells after 7 weeks of S. mansoni infection. [file Table_2.xlsx]

## Sheet: quant.spleen_ls0.4_fs_0.03_w_an
Quantitative data on the protein expression levels in spleen cells after 7 weeks of Schistosoma mansoni infection
UniprotKB ID	Gene Name (Symbol ID)	Fold-change	P-value	NSAF in Infected	NSAF in Control	Quantification significance
Q545D8	proteoglycan 2, bone marrow(Prg2)	2.80128	0	0.00280031	0.000999654	Differentially expressed
Q9D8U8	sorting nexin 5(Snx5)	2.32004	0	0.000286868	0.000123648	Marked by L-Stringency
P97426	eosinophil-associated, ribonuclease A family, member 1(Ear1)	3.02244	0	0.00194082	0.000642135	Differentially expressed
Q01853	valosin containing protein(Vcp)	1.15103	0	0.0011134	0.000967304	Differentially expressed
W0UVF7	eosinophil-associated, ribonuclease A family, member 2(Ear2)	2.93741	0	0.00126247	0.000429791	Differentially expressed
A0A0R4J083	acyl-Coenzyme A dehydrogenase, long-chain(Acadl)	0.706849	0	0.000309283	0.000437552	Differentially expressed
Z4YKB8	heterochromatin protein 1, binding protein 3(Hp1bp3)	1.25208	0	0.000760075	0.000607048	Differentially expressed
Q922R8	protein disulfide isomerase associated 6(Pdia6)	2.12985	0	0.000749857	0.00035207	Differentially expressed
O35744	chitinase-like 3(Chil3)	0.593691	0	0.000537796	0.000905851	Differentially expressed
Q61937	nucleophosmin 1(Npm1)	1.3767	0	0.00146605	0.0010649	Differentially expressed
P49290	eosinophil peroxidase(Epx)	2.23395	0	0.00175893	0.000787362	Differentially expressed
Q923L6	eosinophil-associated, ribonuclease A family, member 10(Ear10)	2.64998	0.0001	0.000976082	0.000368336	Differentially expressed
Q9CWK8	sorting nexin 2(Snx2)	1.36015	0.0001	0.000342495	0.000251806	Marked by L-Stringency
Q3UAD6	heat shock protein 90, beta (Grp94), member 1(Hsp90b1)	1.34761	0.0001	0.000923847	0.000685543	Differentially expressed
Q9D051	pyruvate dehydrogenase (lipoamide) beta(Pdhb)	0.770857	0.0001	0.00024757	0.000321162	Marked by L-Stringency
A0A0A6YWC8	vimentin(Vim)	0.860481	0.0001	0.00193995	0.0022545	Differentially expressed
Q9D0T1	NHP2 non-histone chromosome protein 2-like 1 (S. cerevisiae)(Nhp2l1)	0.784233	0.0001	0.000905426	0.00115454	Differentially expressed
P67778	prohibitin(Phb)	1.57519	0.0001	0.00117653	0.000746915	Differentially expressed
Q7TNC4	LUC7-like 2 (S. cerevisiae)(Luc7l2)	1.671	0.0002	0.000339264	0.00020303	Marked by L-Stringency
P14131	ribosomal protein S16(Rps16)	0.759409	0.0002	0.00114956	0.00151375	Differentially expressed
P48678	lamin A(Lmna)	1.70154	0.0002	0.000530477	0.000311762	Differentially expressed
Q3U1Z5	G-protein signalling modulator 3 (AGS3-like, C. elegans)(Gpsm3)	0.533234	0.0002	0.000219141	0.000410966	Differentially expressed
P70670	nascent polypeptide-associated complex alpha polypeptide(Naca)	1.54857	0.0002	8.13e-05	5.25e-05	Marked by L-Stringency
P04919	solute carrier family 4 (anion exchanger), member 1(Slc4a1)	1.3495	0.0002	0.000276332	0.000204766	Marked by L-Stringency
Q790I0	valyl-tRNA synthetase(Vars)	1.56346	0.0002	0.000287095	0.000183628	Marked by L-Stringency
A0A0R4J0Z1	protein disulfide isomerase associated 4(Pdia4)	1.97182	0.0002	0.000577889	0.000293074	Differentially expressed
Q9D379	epoxide hydrolase 1, microsomal(Ephx1)	1.83897	0.0002	0.000334707	0.000182008	Marked by L-Stringency
P10518	aminolevulinate, delta-, dehydratase(Alad)	1.60591	0.0002	0.000403005	0.000250951	Differentially expressed
P61924	coatomer protein complex, subunit zeta 1(Copz1)	3.12805	0.0003	0.000349494	0.000111729	Marked by L-Stringency
P48678	lamin A(Lmna)	1.69783	0.0003	0.000514117	0.000302809	Differentially expressed
P01915	histocompatibility 2, class II antigen E beta(H2-Eb1)	1.29327	0.0003	0.00108266	0.00083715	Differentially expressed
Q3UL22	chaperonin containing Tcp1, subunit 8 (theta)(Cct8)	1.49922	0.0003	0.000776064	0.000517644	Differentially expressed
Q91ZW3	SWI/SNF related, matrix associated, actin dependent regulator of chromatin, subfamily a, member 5(Smarca5)	2.15105	0.0003	0.000200908	9.34e-05	Marked by L-Stringency
P99026	proteasome (prosome, macropain) subunit, beta type 4(Psmb4)	0.643571	0.0003	0.000281068	0.000436732	Differentially expressed
P49710	hematopoietic cell specific Lyn substrate 1(Hcls1)	0.701388	0.0004	0.00056473	0.000805161	Differentially expressed
P11983	t-complex protein 1(Tcp1)	1.41347	0.0004	0.00071251	0.000504086	Differentially expressed
Q922D8	methylenetetrahydrofolate dehydrogenase (NADP+ dependent)(Mthfd1)	1.46356	0.0005	0.000192815	0.000131744	Marked by L-Stringency
P26039	talin 1(Tln1)	1.41235	0.0005	0.000680909	0.00048211	Differentially expressed
P02088	hemoglobin, beta adult major chain(Hbb-b1)	0.749771	0.0005	0.00614197	0.00819179	Differentially expressed
Q8VCG1	deoxyuridine triphosphatase(Dut)	5.82848	0.0005	0.000437719	7.51e-05	Differentially expressed
P51174	acyl-Coenzyme A dehydrogenase, long-chain(Acadl)	0.620905	0.0005	0.000246452	0.000396924	Differentially expressed
Q9CR16	peptidylprolyl isomerase D (cyclophilin D)(Ppid)	1.68956	0.0005	0.000334381	0.00019791	Marked by L-Stringency
O54734	dolichyl-di-phosphooligosaccharide-protein glycotransferase(Ddost)	1.18491	0.0006	0.000485358	0.000409616	Differentially expressed
Q7TPR4	actinin, alpha 1(Actn1)	0.600411	0.0007	0.000861086	0.00143416	Differentially expressed
P42209	septin 1(Sept1)	0.732754	0.0007	0.000345871	0.000472015	Differentially expressed
Q3UFJ3	pyruvate dehydrogenase E1 alpha 1(Pdha1)	0.424512	0.0007	0.000142252	0.000335095	Marked by L-Stringency
P80317	chaperonin containing Tcp1, subunit 6a (zeta)(Cct6a)	1.54126	0.0008	0.000591873	0.000384019	Differentially expressed
Q61074	protein phosphatase 1G (formerly 2C), magnesium-dependent, gamma isoform(Ppm1g)	1.92507	0.0008	0.000237635	0.000123442	Marked by L-Stringency
E9Q4E5	hematopoietic cell specific Lyn substrate 1(Hcls1)	0.721485	0.0008	0.000750473	0.00104018	Differentially expressed
A1BN54	actinin, alpha 1(Actn1)	0.607785	0.0008	0.000826657	0.00136012	Differentially expressed
Q64727	vinculin(Vcl)	1.73758	0.0008	0.000269482	0.00015509	Marked by L-Stringency
Q9JKR6	hypoxia up-regulated 1(Hyou1)	2.42631	0.0009	0.000139513	5.75e-05	Marked by L-Stringency
A2BH06	ribosomal protein L11(Rpl11)	1.93205	0.0009	0.000926005	0.000479286	Differentially expressed
Q9D1Q6	endoplasmic reticulum protein 44(Erp44)	1.35192	0.0009	0.000351999	0.00026037	Marked by L-Stringency
Q08093	calponin 2(Cnn2)	1.98155	0.0009	0.000473298	0.000238853	Differentially expressed
Q9CQI7	U2 small nuclear ribonucleoprotein B(Snrpb2)	1.74832	0.0009	0.00050774	0.000290416	Differentially expressed
P68372	tubulin, beta 4B class IVB(Tubb4b)	1.32823	0.0009	0.00239961	0.00180662	Differentially expressed
Q9DBG6	ribophorin II(Rpn2)	1.36438	0.0009	0.00035507	0.000260242	Marked by L-Stringency
P97384	annexin A11(Anxa11)	1.4682	0.001	0.000336539	0.000229219	Marked by L-Stringency
A0A087WSP5	signal transducer and activator of transcription 1(Stat1)	1.46975	0.001	0.000470874	0.000320378	Differentially expressed
Q5YLW3	ribosomal protein S3(Rps3)	1.23197	0.001	0.00228572	0.00185535	Differentially expressed
P12970	ribosomal protein L7A(Rpl7a)	1.31064	0.0011	0.00130464	0.00099542	Differentially expressed
Q9WVA4	transgelin 2(Tagln2)	0.771529	0.0011	0.00155428	0.00201455	Differentially expressed
Q8BWT1	acetyl-Coenzyme A acyltransferase 2 (mitochondrial 3-oxoacyl-Coenzyme A thiolase)(Acaa2)	0.865664	0.0011	0.000607203	0.00070143	Differentially expressed
Q5M9K7	ribosomal protein S10(Rps10)	1.75225	0.0011	0.00122442	0.000698771	Differentially expressed
Q9D8N0	eukaryotic translation elongation factor 1 gamma(Eef1g)	1.37271	0.0012	0.00106412	0.000775198	Differentially expressed
Q9WU78	programmed cell death 6 interacting protein(Pdcd6ip)	1.49254	0.0012	0.000203381	0.000136265	Marked by L-Stringency
Q5SWT9	IKAROS family zinc finger 1(Ikzf1)	1.33047	0.0012	0.000267124	0.000200774	Marked by L-Stringency
Q922Q8	leucine rich repeat containing 59(Lrrc59)	1.53247	0.0012	0.000403	0.000262975	Differentially expressed
Q3TCU5	TAP binding protein(Tapbp)	1.64463	0.0012	0.000265495	0.000161431	Marked by L-Stringency
Q9Z204	heterogeneous nuclear ribonucleoprotein C(Hnrnpc)	1.66562	0.0013	0.00104185	0.000625499	Differentially expressed
Q8VIJ6	splicing factor proline/glutamine rich (polypyrimidine tract binding protein associated)(Sfpq)	1.36117	0.0013	0.000584971	0.000429756	Differentially expressed
P54071	isocitrate dehydrogenase 2 (NADP+), mitochondrial(Idh2)	0.759289	0.0014	0.000328668	0.000432863	Differentially expressed
Q80UG5	septin 9(Sept9)	0.826202	0.0014	0.00019879	0.000240607	Marked by L-Stringency
P99024	tubulin, beta 5 class I(Tubb5)	1.36008	0.0014	0.00271723	0.00199785	Differentially expressed
P10711	transcription elongation factor A (SII) 1(Tcea1)	1.59349	0.0014	0.000476981	0.000299331	Differentially expressed
Q3UCD9	cathepsin D(Ctsd)	0.61872	0.0014	0.000197897	0.000319849	Marked by L-Stringency
Q9Z0X1	apoptosis-inducing factor, mitochondrion-associated 1(Aifm1)	1.74129	0.0014	0.000160373	9.21e-05	Marked by L-Stringency
Q9R0P5	destrin(Dstn)	1.55035	0.0017	0.000758577	0.000489293	Differentially expressed
Q99K48	non-POU-domain-containing, octamer binding protein(Nono)	1.45169	0.0017	0.000466014	0.000321014	Differentially expressed
Q5F2A7	eukaryotic translation initiation factor 4A1(Eif4a1)	1.29543	0.0017	0.000814252	0.000628559	Differentially expressed
Q9DAY9	nucleophosmin 1(Npm1)	1.25777	0.0018	0.00156872	0.00124723	Differentially expressed
Q3U4T8	minichromosome maintenance complex component 7(Mcm7)	2.09913	0.0018	0.000224552	0.000106974	Marked by L-Stringency
P29351	protein tyrosine phosphatase, non-receptor type 6(Ptpn6)	1.27577	0.0018	0.00134712	0.00105593	Differentially expressed
A8DUK4	hemoglobin, beta adult s chain(Hbb-bs)	0.745204	0.0019	0.0048017	0.00644347	Differentially expressed
D3Z1N9	ribosomal protein L29(Rpl29)	1.66657	0.0019	0.000581549	0.00034895	Differentially expressed
Q5M9M0	ribosomal protein L13A(Rpl13a)	1.24359	0.0019	0.00154108	0.00123922	Differentially expressed
P14152	malate dehydrogenase 1, NAD (soluble)(Mdh1)	0.772125	0.002	0.00144974	0.0018776	Differentially expressed
P68037	ubiquitin-conjugating enzyme E2L 3(Ube2l3)	1.43187	0.002	0.00138989	0.000970679	Differentially expressed
P26040	ezrin(Ezr)	0.791422	0.002	0.000857867	0.00108396	Differentially expressed
P11032	granzyme A(Gzma)	1.90121	0.002	0.00138351	0.0007277	Differentially expressed
Q8C266	RAB5C, member RAS oncogene family(Rab5c)	1.55298	0.0021	0.000610733	0.000393266	Differentially expressed
A0A0G2JDL9	RAS-related protein-1a(Rap1a)	0.795136	0.0022	0.00166903	0.00209905	Differentially expressed
P11983	t-complex protein 1(Tcp1)	1.40069	0.0022	0.000648549	0.000463022	Differentially expressed
A0A140T8M7	ribosomal protein L23A, pseudogene 3(Rpl23a-ps3)	1.54163	0.0023	0.0009161	0.000594242	Differentially expressed
Q9WV02	RNA binding motif protein, X chromosome(Rbmx)	0.752468	0.0023	0.000405535	0.00053894	Differentially expressed
Q3TEE8	thioredoxin domain containing 5(Txndc5)	1.9803	0.0023	0.000470735	0.000237709	Differentially expressed
P00920	carbonic anhydrase 2(Car2)	0.730662	0.0024	0.000625872	0.000856582	Differentially expressed
Q5NCI4	phosphoglycerate mutase 2(Pgam2)	1.81006	0.0026	0.000387937	0.000214323	Differentially expressed
Q9CQ60	6-phosphogluconolactonase(Pgls)	1.43179	0.0026	0.000974048	0.000680303	Differentially expressed
P16330	2',3'-cyclic nucleotide 3' phosphodiesterase(Cnp)	2.13076	0.0027	0.000420134	0.000197176	Differentially expressed
P14211	calreticulin(Calr)	1.29785	0.0028	0.00180804	0.0013931	Differentially expressed
Q8K2B3	succinate dehydrogenase complex, subunit A, flavoprotein (Fp)(Sdha)	0.596687	0.0028	0.000220709	0.000369891	Differentially expressed
P14685	proteasome (prosome, macropain) 26S subunit, non-ATPase, 3(Psmd3)	1.39666	0.0029	0.000338112	0.000242086	Marked by L-Stringency
Q3UZA1	RCSD domain containing 1(Rcsd1)	0.373377	0.003	5.97e-05	0.000159892	Marked by L-Stringency
Q9Z126	platelet factor 4(Pf4)	2.00255	0.0031	0.000830802	0.000414873	Differentially expressed
P01900	histocompatibility 2, D region locus 1(H2-D1)	1.42499	0.0031	0.000562764	0.000394925	Differentially expressed
A2AQ07	tubulin, beta 1 class VI(Tubb1)	1.47663	0.0031	0.000704607	0.000477172	Differentially expressed
Q543H0	spermidine synthase(Srm)	1.47582	0.0032	0.00029848	0.000202247	Marked by L-Stringency
Q542J9	proliferating cell nuclear antigen(Pcna)	2.05007	0.0032	0.000798122	0.000389315	Differentially expressed
Q3UP87	elastase, neutrophil expressed(Elane)	0.527292	0.0032	0.000402354	0.000763057	Differentially expressed
Q3U7Z6	phosphoglycerate mutase 1(Pgam1)	1.22493	0.0033	0.00149777	0.00122274	Differentially expressed
Q923L7	eosinophil-associated, ribonuclease A family, member 6(Ear6)	3.23306	0.0034	0.00058691	0.000181534	Differentially expressed
Q9D0M5	dynein light chain LC8-type 2(Dynll2)	0.750394	0.0034	0.000695061	0.000926261	Differentially expressed
P62830	ribosomal protein L23(Rpl23)	1.39686	0.0034	0.00132094	0.000945649	Differentially expressed
Q99KK7	dipeptidylpeptidase 3(Dpp3)	0.62046	0.0035	0.000260311	0.000419545	Differentially expressed
P50516	ATPase, H+ transporting, lysosomal V1 subunit A(Atp6v1a)	1.72647	0.0035	0.000179734	0.000104105	Marked by L-Stringency
Q9JMA1	ubiquitin specific peptidase 14(Usp14)	1.90945	0.0035	0.000164404	8.61e-05	Marked by L-Stringency
Q3UEB3	poly-U binding splicing factor 60(Puf60)	1.93143	0.0036	0.000174022	9.01e-05	Marked by L-Stringency
Q9CX86	heterogeneous nuclear ribonucleoprotein A0(Hnrnpa0)	0.523814	0.0037	0.000326055	0.000622463	Differentially expressed
Q6ZWX6	eukaryotic translation initiation factor 2, subunit 1 alpha(Eif2s1)	1.59706	0.0037	0.000584562	0.000366023	Differentially expressed
Q6A028	SWA-70 protein(Swap70)	1.74731	0.0038	0.000275988	0.00015795	Marked by L-Stringency
D3Z4V1	pleiotropic regulator 1(Plrg1)	1.73382	0.0038	0.000141133	8.14e-05	Marked by L-Stringency
Q642K5	Finkel-Biskis-Reilly murine sarcoma virus (FBR-MuSV) ubiquitously expressed (fox derived)(Fau)	1.52606	0.0038	0.000677752	0.000444119	Differentially expressed
P97311	minichromosome maintenance complex component 6(Mcm6)	4.80789	0.004	0.000299051	6.22e-05	Marked by L-Stringency
G3UXA6	polypyrimidine tract binding protein 3(Ptbp3)	1.23231	0.004	0.000401814	0.000326066	Differentially expressed
P70296	phosphatidylethanolamine binding protein 1(Pebp1)	0.677274	0.0042	0.000672805	0.000993402	Differentially expressed
E9PW66	nucleosome assembly protein 1-like 1(Nap1l1)	1.73316	0.0042	0.000452438	0.000261048	Differentially expressed
Q8VCI0	phospholipase B domain containing 1(Plbd1)	0.410944	0.0042	7.28e-05	0.000177153	Marked by L-Stringency
Q8C166	copine I(Cpne1)	1.43615	0.0042	0.000299735	0.000208708	Marked by L-Stringency
P46638	RAB11B, member RAS oncogene family(Rab11b)	1.38327	0.0043	0.000733985	0.000530614	Differentially expressed
Q31099	histocompatibility 2, class II, locus Mb2(H2-DMb2)	1.41471	0.0044	0.000236939	0.000167482	Marked by L-Stringency
Q9CZD3	glycyl-tRNA synthetase(Gars)	1.53459	0.0044	9.76e-05	6.36e-05	Marked by L-Stringency
Q61207	prosaposin(Psap)	0.453835	0.0044	8.71e-05	0.00019192	Marked by L-Stringency
P51437	cathelicidin antimicrobial peptide(Camp)	0.84082	0.0045	0.00104186	0.00123909	Not differentially expressed
Q9CZN7	serine hydroxymethyltransferase 2 (mitochondrial)(Shmt2)	1.66907	0.0047	0.000368101	0.000220543	Differentially expressed
Q99JY9	ARP3 actin-related protein 3(Actr3)	1.20767	0.0049	0.00172353	0.00142715	Differentially expressed
Q3V3R1	methylenetetrahydrofolate dehydrogenase (NADP+ dependent) 1-like(Mthfd1l)	1.33366	0.0049	0.000272245	0.000204133	Marked by L-Stringency
Q8R5L1	complement component 1, q subcomponent binding protein(C1qbp)	1.20699	0.005	0.000705898	0.000584841	Differentially expressed
P14148	ribosomal protein L7(Rpl7)	1.1911	0.005	0.00155117	0.00130229	Not differentially expressed
Q3ULL5	eukaryotic translation initiation factor 2, subunit 2 (beta)(Eif2s2)	2.61382	0.005	0.000262187	0.000100308	Marked by L-Stringency
Q9QUI0	ras homolog family member A(Rhoa)	1.28892	0.005	0.0020994	0.0016288	Differentially expressed
Q6PHQ9	poly(A) binding protein, cytoplasmic 4(Pabpc4)	1.44225	0.0051	0.00016374	0.000113531	Marked by L-Stringency
P04441	CD74 antigen (invariant polypeptide of major histocompatibility complex, class II antigen-associated)(Cd74)	1.55839	0.0052	0.000450948	0.000289367	Differentially expressed
D3Z627	integrin alpha L(Itgal)	1.6137	0.0052	0.000139746	8.66e-05	Marked by L-Stringency
P26041	moesin(Msn)	0.806136	0.0054	0.00201386	0.00249816	Differentially expressed
B2RY56	RNA binding motif protein 25(Rbm25)	1.49934	0.0055	0.000147535	9.84e-05	Marked by L-Stringency
F8WIT2	annexin A6(Anxa6)	0.790565	0.0056	0.00127307	0.00161033	Differentially expressed
Q7TMK9	synaptotagmin binding, cytoplasmic RNA interacting protein(Syncrip)	0.807984	0.006	0.000221454	0.000274082	Marked by L-Stringency
Q8VDW0	DEAD (Asp-Glu-Ala-Asp) box polypeptide 39(Ddx39)	1.12488	0.0063	0.000930985	0.000827631	Not differentially expressed
Q99PV0	pre-mRNA processing factor 8(Prpf8)	1.49834	0.0063	0.000167478	0.000111776	Marked by L-Stringency
Q91VW3	SH3 domain binding glutamic acid-rich protein-like 3(Sh3bgrl3)	0.694343	0.0064	0.00133033	0.00191596	Differentially expressed
Q3TEE6	fermitin family member 3(Fermt3)	1.47396	0.0065	0.000573187	0.000388876	Differentially expressed
P80315	chaperonin containing Tcp1, subunit 4 (delta)(Cct4)	1.53165	0.0066	0.000783723	0.000511687	Differentially expressed
O55029	coatomer protein complex, subunit beta 2 (beta prime)(Copb2)	1.62329	0.0066	0.000138304	8.52e-05	Marked by L-Stringency
Q04750	topoisomerase (DNA) I(Top1)	1.69974	0.0066	0.000161305	9.49e-05	Marked by L-Stringency
P58252	eukaryotic translation elongation factor 2(Eef2)	1.28355	0.0068	0.00133815	0.00104253	Differentially expressed
Q9Z204	heterogeneous nuclear ribonucleoprotein C(Hnrnpc)	1.4436	0.007	0.000924006	0.00064007	Differentially expressed
P61620	Sec61 alpha 1 subunit (S. cerevisiae)(Sec61a1)	1.76571	0.007	9.27e-05	5.25e-05	Marked by L-Stringency
P61027	RAB10, member RAS oncogene family(Rab10)	2.38477	0.0072	0.000454855	0.000190733	Differentially expressed
Q01320	topoisomerase (DNA) II alpha(Top2a)	1.36244	0.0073	0.000116489	8.55e-05	Marked by L-Stringency
Q9R0Q7	prostaglandin E synthase 3 (cytosolic)(Ptges3)	0.729434	0.0075	0.000481929	0.000660689	Differentially expressed
Q8C2Q3	RNA binding motif protein 14(Rbm14)	1.39965	0.0076	0.00021049	0.000150388	Marked by L-Stringency
Q9Z0H4	CUGBP, Elav-like family member 2(Celf2)	1.68836	0.0078	0.000191209	0.000113251	Marked by L-Stringency
Q8QZY1	eukaryotic translation initiation factor 3, subunit L(Eif3l)	1.67069	0.0079	0.000223075	0.000133523	Marked by L-Stringency
P16110	lectin, galactose binding, soluble 3(Lgals3)	1.74454	0.0081	0.000379704	0.000217653	Differentially expressed
Q91VD9	NADH dehydrogenase (ubiquinone) Fe-S protein 1(Ndufs1)	1.84659	0.0083	0.000208436	0.000112876	Marked by L-Stringency
P26443	glutamate dehydrogenase 1(Glud1)	0.762615	0.0083	0.000558057	0.000731768	Differentially expressed
Q3UBU9	FK506 binding protein 3(Fkbp3)	1.59361	0.0084	0.000355387	0.000223008	Marked by L-Stringency
P46460	N-ethylmaleimide sensitive fusion protein(Nsf)	1.3475	0.0084	0.00013192	9.79e-05	Marked by L-Stringency
P30416	FK506 binding protein 4(Fkbp4)	1.66539	0.0088	0.000357089	0.000214418	Marked by L-Stringency
Q9WVA3	BUB3 mitotic checkpoint protein(Bub3)	1.60242	0.0089	0.000440403	0.000274836	Differentially expressed
Q91YQ5	ribophorin I(Rpn1)	1.34129	0.009	0.00058496	0.000436116	Differentially expressed
Q9CYL5	GLI pathogenesis-related 2(Glipr2)	2.10566	0.009	0.000314929	0.000149563	Marked by L-Stringency
Q9WV80	sorting nexin 1(Snx1)	2.10658	0.009	9.29e-05	4.41e-05	Marked by L-Stringency
Q8CGP0	histone cluster 3, H2bb, pseudogene(Hist3h2bb-ps)	0.808403	0.009	0.0150895	0.0186658	Differentially expressed
B2RRX1	actin, beta(Actb)	0.903726	0.0092	0.012043	0.0133259	Not differentially expressed
Q9D0F9	phosphoglucomutase 2(Pgm2)	0.422266	0.0094	7.12e-05	0.000168614	Marked by L-Stringency
E9Q3T0	ribosomal protein, large, P1 pseudogene(Gm10073)	0.721121	0.0094	0.000473983	0.000657286	Differentially expressed
Q64012	hnRNP-associated with lethal yellow(Raly)	0.77447	0.0094	0.000396541	0.000512016	Differentially expressed
Q62167	DEAD/H (Asp-Glu-Ala-Asp/His) box polypeptide 3, X-linked(Ddx3x)	1.27174	0.0095	0.00033515	0.000263537	Marked by L-Stringency
Q9EQU5	SET nuclear oncogene(Set)	1.13506	0.0097	0.00104817	0.000923447	Not differentially expressed
Q9D2U9	histone cluster 3, H2ba(Hist3h2ba)	0.832354	0.01	0.0157592	0.0189333	Not differentially expressed
Q8VDM4	proteasome (prosome, macropain) 26S subunit, non-ATPase, 2(Psmd2)	1.82781	0.01	0.000288322	0.000157742	Marked by L-Stringency
Q8BMS1	hydroxyacyl-Coenzyme A dehydrogenase/3-ketoacyl-Coenzyme A thiolase/enoyl-Coenzyme A hydratase (trifunctional protein), alpha subunit(Hadha)	1.22073	0.0101	0.000567527	0.000464909	Not differentially expressed
Q52KC3	minichromosome maintenance complex component 5(Mcm5)	1.73892	0.0104	0.000157894	9.08e-05	Marked by L-Stringency
P16125	lactate dehydrogenase B(Ldhb)	0.437033	0.0105	0.00011059	0.000253047	Marked by L-Stringency
Q5XJY5	archain 1(Arcn1)	1.87781	0.0105	0.000247768	0.000131945	Marked by L-Stringency
P26350	prothymosin alpha(Ptma)	1.35866	0.0107	0.00531569	0.00391245	Differentially expressed
E9Q070	NA	1.26029	0.0109	0.000919462	0.000729565	Differentially expressed
H7BX95	serine/arginine-rich splicing factor 1(Srsf1)	0.85752	0.011	0.00182719	0.00213079	Not differentially expressed
P14824	annexin A6(Anxa6)	0.801305	0.0111	0.001267	0.00158117	Differentially expressed
Q8VDP4	cell cycle activator and apoptosis regulator 2(Ccar2)	1.7972	0.0111	7.71e-05	4.29e-05	Marked by L-Stringency
Q9CQM8	ribosomal protein L21(Rpl21)	1.17208	0.0112	0.00111097	0.000947862	Not differentially expressed
O08709	peroxiredoxin 6(Prdx6)	0.7841	0.0113	0.00114888	0.00146522	Differentially expressed
Q5SXR6	clathrin, heavy polypeptide (Hc)(Cltc)	1.25887	0.0116	0.000612418	0.000486482	Differentially expressed
Q3UGX2	spectrin beta, erythrocytic(Sptb)	1.72691	0.0116	1.72e-05	9.96e-06	Marked by L-Stringency
P04228	histocompatibility 2, class II antigen A, alpha(H2-Aa)	1.57258	0.0119	0.000844282	0.000536878	Differentially expressed
A0A0J9YVG0	protein phosphatase 1G (formerly 2C), magnesium-dependent, gamma isoform(Ppm1g)	1.52402	0.0121	0.000260105	0.00017067	Marked by L-Stringency
Q11011	aminopeptidase puromycin sensitive(Npepps)	0.452782	0.0122	4.82e-05	0.000106453	Marked by L-Stringency
P10126	eukaryotic translation elongation factor 1 alpha 1(Eef1a1)	1.19766	0.0123	0.00228822	0.00191058	Not differentially expressed
Q8QZT1	acetyl-Coenzyme A acetyltransferase 1(Acat1)	0.745452	0.0125	0.000414296	0.000555765	Differentially expressed
Q3U335	serine/threonine kinase 24(Stk24)	0.396278	0.0126	5.66e-05	0.000142829	Marked by L-Stringency
P00493	hypoxanthine guanine phosphoribosyl transferase(Hprt)	0.703611	0.0127	0.000407213	0.000578747	Differentially expressed
Q5HZK3	proteasome (prosome, macropain) activator subunit 1 (PA28 alpha)(Psme1)	1.28103	0.013	0.00162232	0.00126642	Differentially expressed
P20152	vimentin(Vim)	0.891786	0.0131	0.002046	0.00229428	Not differentially expressed
G3UZW8	proteasome (prosome, macropain) subunit, beta type 8 (large multifunctional peptidase 7)(Psmb8)	0.789483	0.0131	0.000286819	0.0003633	Marked by L-Stringency
P63085	mitogen-activated protein kinase 1(Mapk1)	1.38782	0.0131	0.000169457	0.000122103	Marked by L-Stringency
P53994	RAB2A, member RAS oncogene family(Rab2a)	1.61127	0.0132	0.000556548	0.000345409	Differentially expressed
Q8BH80	vesicle-associated membrane protein, associated protein B and C(Vapb)	1.80425	0.0133	0.000152279	8.44e-05	Marked by L-Stringency
Q5SVG5	adaptor protein complex AP-1, beta 1 subunit(Ap1b1)	1.7212	0.0135	0.000137352	7.98e-05	Marked by L-Stringency
Q8VDM6	heterogeneous nuclear ribonucleoprotein U-like 1(Hnrnpul1)	1.30142	0.014	0.00020937	0.000160878	Marked by L-Stringency
E9Q1F2	actin, beta(Actb)	0.901284	0.014	0.0117461	0.0130326	Not differentially expressed
Q61646	haptoglobin(Hp)	0.248923	0.0142	6.57e-05	0.000263937	Marked by L-Stringency
P56391	cytochrome c oxidase, subunit VIb polypeptide 1(Cox6b1)	1.58709	0.0142	0.00192723	0.00121432	Differentially expressed
O08553	dihydropyrimidinase-like 2(Dpysl2)	0.841765	0.0142	0.000466141	0.000553766	Not differentially expressed
A0A0R4IZY6	proteinase 3(Prtn3)	0.485753	0.0144	0.000239606	0.000493267	Differentially expressed
P23116	eukaryotic translation initiation factor 3, subunit A(Eif3a)	2.52793	0.0145	0.000122352	4.84e-05	Marked by L-Stringency
Q544F6	coactosin-like 1 (Dictyostelium)(Cotl1)	1.23367	0.0147	0.00351001	0.00284518	Not differentially expressed
Q80UM7	mannosyl-oligosaccharide glucosidase(Mogs)	0.641667	0.0148	6.16e-05	9.6e-05	Marked by L-Stringency
P23492	purine-nucleoside phosphorylase(Pnp)	1.68129	0.0153	0.000312532	0.000185888	Marked by L-Stringency
Q3TGR2	fibrinogen beta chain(Fgb)	1.38481	0.0156	0.00027679	0.000199876	Marked by L-Stringency
Q8CBB6	histone cluster 1, H2bq(Hist1h2bq)	0.844101	0.0156	0.0182311	0.0215983	Not differentially expressed
Q5SQX6	cytoplasmic FMR1 interacting protein 2(Cyfip2)	1.38382	0.0156	0.000106139	7.67e-05	Marked by L-Stringency
A0A0A6YX26	ribosomal protein L31(Rpl31)	0.630411	0.016	0.00067534	0.00107127	Differentially expressed
Q9CX34	SGT1, suppressor of G2 allele of SKP1 (S. cerevisiae)(Sugt1)	1.52137	0.0163	0.000243245	0.000159886	Marked by L-Stringency
Q99JR1	sideroflexin 1(Sfxn1)	1.52137	0.0163	0.000253821	0.000166837	Marked by L-Stringency
Q52L50	RAS related protein 1b(Rap1b)	0.833461	0.0163	0.00141793	0.00170126	Not differentially expressed
P63163	small nuclear ribonucleoprotein N(Snrpn)	1.40938	0.0166	0.00063078	0.000447559	Differentially expressed
P01831	thymus cell antigen 1, theta(Thy1)	0.762298	0.017	0.000820936	0.00107692	Differentially expressed
Q64518	ATPase, Ca++ transporting, ubiquitous(Atp2a3)	1.32775	0.0175	0.00017677	0.000133135	Marked by L-Stringency
Q9CYI4	Luc7-like(Luc7l)	0.633773	0.0175	0.000131392	0.000207317	Marked by L-Stringency
Q91VR5	DEAD (Asp-Glu-Ala-Asp) box polypeptide 1(Ddx1)	1.29059	0.0177	0.000130681	0.000101257	Marked by L-Stringency
Q9Z204	heterogeneous nuclear ribonucleoprotein C(Hnrnpc)	1.48554	0.0178	0.000838688	0.000564567	Differentially expressed
Q6ZQ38	cullin associated and neddylation disassociated 1(Cand1)	1.56886	0.0178	5.24e-05	3.34e-05	Marked by L-Stringency
Q4FK28	adenosine deaminase(Ada)	1.46814	0.018	0.000224065	0.000152618	Marked by L-Stringency
P01921	histocompatibility 2, class II antigen A, beta 1(H2-Ab1)	1.34231	0.0181	0.0016741	0.00124718	Differentially expressed
P51150	RAB7, member RAS oncogene family(Rab7)	1.40639	0.0185	0.00091362	0.00064962	Differentially expressed
Q545K5	RNA binding motif protein 3(Rbm3)	0.718469	0.0187	0.000469153	0.00065299	Differentially expressed
Q9R190	metastasis-associated gene family, member 2(Mta2)	1.39792	0.0189	0.000264674	0.000189334	Marked by L-Stringency
A0A0U1RQ96	actin, gamma 2, smooth muscle, enteric(Actg2)	0.902938	0.0191	0.00291005	0.00322287	Not differentially expressed
P10605	cathepsin B(Ctsb)	0.648105	0.0191	0.000366793	0.000565947	Differentially expressed
O54941	SWI/SNF related, matrix associated, actin dependent regulator of chromatin, subfamily e, member 1(Smarce1)	1.34821	0.0192	0.000143392	0.000106357	Marked by L-Stringency
Q9CU62	structural maintenance of chromosomes 1A(Smc1a)	0.557198	0.0192	7.67e-05	0.000137653	Marked by L-Stringency
P63280	ubiquitin-conjugating enzyme E2I(Ube2i)	0.844285	0.0192	0.000782797	0.000927172	Not differentially expressed
Q08943	structure specific recognition protein 1(Ssrp1)	1.38694	0.0192	0.000262308	0.000189127	Marked by L-Stringency
P63330	protein phosphatase 2 (formerly 2A), catalytic subunit, alpha isoform(Ppp2ca)	0.709032	0.0194	0.000360262	0.000508104	Differentially expressed
Q9DCD0	phosphogluconate dehydrogenase(Pgd)	1.16626	0.0194	0.00060797	0.000521299	Not differentially expressed
P14115	ribosomal protein L27A(Rpl27a)	0.803435	0.0197	0.00107138	0.0013335	Not differentially expressed
A0A0A0MQ90	S100 calcium binding protein A13(S100a13)	0.474896	0.0199	0.000279771	0.00058912	Differentially expressed
Q8BYW1	Rho GTPase activating protein 25(Arhgap25)	1.54393	0.0202	0.000186561	0.000120835	Marked by L-Stringency
Q9R1T4	septin 6(Sept6)	0.736932	0.0202	0.00018193	0.000246875	Marked by L-Stringency
Q8BTS0	DEAD (Asp-Glu-Ala-Asp) box polypeptide 5(Ddx5)	1.26768	0.0203	0.00101713	0.000802353	Differentially expressed
Q9DCH4	eukaryotic translation initiation factor 3, subunit F(Eif3f)	1.46088	0.0206	0.000372399	0.000254915	Differentially expressed
Q91Z25	actin related protein 2/3 complex, subunit 1B(Arpc1b)	1.23946	0.0207	0.00131591	0.00106168	Not differentially expressed
Q9QVP9	PTK2 protein tyrosine kinase 2 beta(Ptk2b)	1.6	0.021	9.68e-05	6.05e-05	Marked by L-Stringency
Q5M9L7	ribosomal protein S17(Rps17)	1.47887	0.0211	0.00145854	0.000986251	Differentially expressed
Q3UKW2	calmodulin 1(Calm1)	0.918714	0.0212	0.00208624	0.00227082	Not differentially expressed
A0A087WQ46	NOP58 ribonucleoprotein(Nop58)	1.43534	0.0213	0.000362013	0.000252214	Marked by L-Stringency
P47754	capping protein (actin filament) muscle Z-line, alpha 2(Capza2)	0.858943	0.0214	0.000870231	0.00101314	Not differentially expressed
Q8VH51	RNA binding motif protein 39(Rbm39)	1.36198	0.0215	0.000265414	0.000194873	Marked by L-Stringency
F8WHL2	coatomer protein complex subunit alpha(Copa)	1.60287	0.0215	0.000126306	7.88e-05	Marked by L-Stringency
Q3TIJ7	chaperonin containing Tcp1, subunit 7 (eta)(Cct7)	1.16236	0.0216	0.000604006	0.000519639	Not differentially expressed
Q9CXY6	interleukin enhancer binding factor 2(Ilf2)	1.36517	0.0216	0.000202455	0.0001483	Marked by L-Stringency
Q8BTS3	guanylate-binding protein 9(Gbp9)	1.36571	0.0216	0.000127557	9.34e-05	Marked by L-Stringency
Q8CGP5	histone cluster 1, H2af(Hist1h2af)	0.858903	0.0217	0.0155697	0.0181274	Not differentially expressed
Q9CPQ1	cytochrome c oxidase subunit VIc(Cox6c)	0.69721	0.0217	0.00071464	0.001025	Differentially expressed
Q561M1	acid phosphatase 1, soluble(Acp1)	2.05505	0.0224	0.000361524	0.00017592	Marked by L-Stringency
Q6PDM2	serine/arginine-rich splicing factor 1(Srsf1)	0.859813	0.0227	0.00222073	0.0025828	Not differentially expressed
Q91V92	ATP citrate lyase(Acly)	1.59241	0.0228	0.000127074	7.98e-05	Marked by L-Stringency
Q64525	histone cluster 2, H2bb(Hist2h2bb)	0.859657	0.0231	0.0195756	0.0227714	Not differentially expressed
P11835	integrin beta 2(Itgb2)	1.42262	0.0233	0.000560966	0.000394318	Differentially expressed
P12787	cytochrome c oxidase subunit Va(Cox5a)	1.85569	0.0235	0.000789351	0.000425369	Differentially expressed
Q3UKQ5	mannose-6-phosphate receptor, cation dependent(M6pr)	1.4704	0.0236	0.000445039	0.000302666	Differentially expressed
A0A087WPM0	RIKEN cDNA 2700094K13 gene(2700094K13Rik)	0.436459	0.0239	0.000299906	0.000687135	Differentially expressed
Q5BLK0	ribosomal protein L12(Rpl12)	1.3524	0.0241	0.00146972	0.00108675	Differentially expressed
Q14BR4	ADP-ribosylation factor 4(Arf4)	1.25919	0.0244	0.000983921	0.000781392	Not differentially expressed
Q5SVP3	proteasome (prosome, macropain) activator subunit 2 (PA28 beta)(Psme2)	0.858731	0.0246	0.000848027	0.000987535	Not differentially expressed
Q3UPL0	Sec31 homolog A (S. cerevisiae)(Sec31a)	2.63226	0.0248	4.08e-05	1.55e-05	Marked by L-Stringency
O89100	GRB2-related adaptor protein 2(Grap2)	0.596751	0.0249	0.000186456	0.000312452	Marked by L-Stringency
B2M1R6	heterogeneous nuclear ribonucleoprotein K(Hnrnpk)	1.17783	0.0251	0.00164306	0.00139499	Not differentially expressed
P27659	ribosomal protein L3(Rpl3)	1.09096	0.0253	0.00108167	0.000991484	Not differentially expressed
P70333	heterogeneous nuclear ribonucleoprotein H2(Hnrnph2)	1.1751	0.0253	0.0006177	0.000525659	Not differentially expressed
Q8R2P8	lysyl-tRNA synthetase(Kars)	2.32687	0.0255	0.000192432	8.27e-05	Marked by L-Stringency
Q8CGC7	glutamyl-prolyl-tRNA synthetase(Eprs)	1.34499	0.0257	0.000109617	8.15e-05	Marked by L-Stringency
Q9Z2D6	methyl CpG binding protein 2(Mecp2)	0.545181	0.0258	0.000168487	0.000309048	Marked by L-Stringency
Q9D2G2	dihydrolipoamide S-succinyltransferase (E2 component of 2-oxo-glutarate complex)(Dlst)	0.796275	0.0264	0.00024304	0.000305221	Not differentially expressed
Q8BJ71	nucleoporin 93(Nup93)	1.83011	0.0267	8.51e-05	4.65e-05	Marked by L-Stringency
Q8BFZ3	actin, beta-like 2(Actbl2)	0.896278	0.0267	0.00441397	0.00492478	Not differentially expressed
Q6P4T2	small nuclear ribonucleoprotein 200 (U5)(Snrnp200)	1.29729	0.0269	0.000234135	0.00018048	Marked by L-Stringency
P62962	profilin 1(Pfn1)	0.887114	0.0271	0.00572491	0.00645341	Not differentially expressed
P11103	poly (ADP-ribose) polymerase family, member 1(Parp1)	1.14037	0.0273	0.000410561	0.000360023	Not differentially expressed
Q8BK64	AHA1, activator of heat shock protein ATPase 1(Ahsa1)	2.89549	0.028	0.000325922	0.000112562	Marked by L-Stringency
P35564	calnexin(Canx)	1.51113	0.0281	0.000731944	0.000484368	Differentially expressed
Q60749	KH domain containing, RNA binding, signal transduction associated 1(Khdrbs1)	1.47423	0.0282	0.000160567	0.000108916	Marked by L-Stringency
Q04447	creatine kinase, brain(Ckb)	0.749594	0.0283	0.000207238	0.000276467	Marked by L-Stringency
Q9CXZ1	NADH dehydrogenase (ubiquinone) Fe-S protein 4(Ndufs4)	0.755053	0.0284	0.000277137	0.000367043	Differentially expressed
Q8R1B4	eukaryotic translation initiation factor 3, subunit C(Eif3c)	1.1951	0.0287	0.000254434	0.000212898	Not differentially expressed
Q60932	voltage-dependent anion channel 1(Vdac1)	1.19672	0.0293	0.000653112	0.000545751	Not differentially expressed
A0A0A0MQA5	tubulin, alpha 4A(Tuba4a)	1.19353	0.0293	0.00149803	0.00125512	Not differentially expressed
Q9D1P4	cysteine and histidine-rich domain (CHORD)-containing, zinc-binding protein 1(Chordc1)	2.37479	0.0297	0.000215393	9.07e-05	Marked by L-Stringency
Q61699	heat shock 105kDa/110kDa protein 1(Hsph1)	1.78382	0.0298	0.000215608	0.000120869	Marked by L-Stringency
O35593	proteasome (prosome, macropain) 26S subunit, non-ATPase, 14(Psmd14)	1.60042	0.0301	0.00017141	0.000107103	Marked by L-Stringency
Q3U2G2	heat shock protein 4(Hspa4)	1.2584	0.0302	0.000497507	0.000395348	Not differentially expressed
P02089	hemoglobin, beta adult minor chain(Hbb-b2)	0.845926	0.0302	0.0051072	0.00603741	Not differentially expressed
P68369	tubulin, alpha 1A(Tuba1a)	1.21972	0.0303	0.0017609	0.00144369	Not differentially expressed
Q9D3D9	ATP synthase, H+ transporting, mitochondrial F1 complex, delta subunit(Atp5d)	1.44686	0.0305	0.000215108	0.000148672	Marked by L-Stringency
P21550	enolase 3, beta muscle(Eno3)	0.716991	0.0306	0.000414597	0.000578246	Differentially expressed
P58389	protein phosphatase 2 protein activator(Ptpa)	1.69267	0.0307	0.000199378	0.000117789	Marked by L-Stringency
Q60597	oxoglutarate (alpha-ketoglutarate) dehydrogenase (lipoamide)(Ogdh)	1.32524	0.0309	0.000227492	0.000171661	Marked by L-Stringency
Q3THW5	H2A histone family, member V(H2afv)	0.850451	0.0314	0.00908134	0.0106783	Not differentially expressed
Q543B9	prolyl endopeptidase(Prep)	1.87809	0.0315	0.000172221	9.17e-05	Marked by L-Stringency
Q60973	retinoblastoma binding protein 7(Rbbp7)	1.30555	0.0315	0.000386974	0.000296408	Differentially expressed
F6USD5	mesencephalic astrocyte-derived neurotrophic factor(Manf)	2.30572	0.032	0.000438898	0.000190352	Differentially expressed
Q9JII5	DAZ associated protein 1(Dazap1)	1.19058	0.0322	0.000241744	0.000203047	Not differentially expressed
Q9D0E1	heterogeneous nuclear ribonucleoprotein M(Hnrnpm)	1.21989	0.0324	0.000752953	0.000617229	Not differentially expressed
P61087	ubiquitin-conjugating enzyme E2K(Ube2k)	1.6035	0.0329	0.000447634	0.00027916	Differentially expressed
O88342	WD repeat domain 1(Wdr1)	0.868828	0.0329	0.00119122	0.00137107	Not differentially expressed
S4R270	bridging integrator 2(Bin2)	1.2615	0.033	0.000469055	0.000371824	Not differentially expressed
H3BKH6	esterase D/formylglutathione hydrolase(Esd)	0.768951	0.0332	0.000359236	0.000467177	Differentially expressed
Q6ZQI3	malectin(Mlec)	1.99896	0.0333	0.000273563	0.000136853	Marked by L-Stringency
Q7JCZ0	ATP synthase F0 subunit 8(ATP8)	1.23713	0.0338	0.000425289	0.000343771	Not differentially expressed
P62806	histone cluster 1, H4h(Hist1h4h)	0.892711	0.0338	0.0379763	0.0425404	Not differentially expressed
Q6GSS7	histone cluster 2, H2aa1(Hist2h2aa1)	0.858208	0.0339	0.0155374	0.0181045	Not differentially expressed
Q58EU3	ribosomal protein S2(Rps2)	1.21936	0.0343	0.00118141	0.000968875	Not differentially expressed
Q5BLJ9	ribosomal protein L27(Rpl27)	1.22602	0.0345	0.00185021	0.00150913	Not differentially expressed
B7ZC27	pre-mRNA processing factor 8(Prpf8)	2.25046	0.0345	0.000117249	5.21e-05	Marked by L-Stringency
Q9ESX5	dyskeratosis congenita 1, dyskerin(Dkc1)	0.831772	0.0346	0.000363324	0.000436807	Not differentially expressed
Q8BKC5	importin 5(Ipo5)	2.59854	0.0347	3.56e-05	1.37e-05	Marked by L-Stringency
P61979	heterogeneous nuclear ribonucleoprotein K(Hnrnpk)	1.16963	0.035	0.00159632	0.0013648	Not differentially expressed
P26043	radixin(Rdx)	0.770194	0.0351	0.00059637	0.000774311	Differentially expressed
A0A067XG47	NA	0.82557	0.0353	0.000357575	0.000433125	Not differentially expressed
P32921	tryptophanyl-tRNA synthetase(Wars)	1.84484	0.0354	0.000249642	0.000135319	Marked by L-Stringency
Q9WVA2	translocase of inner mitochondrial membrane 8A1(Timm8a1)	1.23612	0.0356	0.000557052	0.000450646	Not differentially expressed
Q6P5F9	exportin 1(Xpo1)	1.98438	0.0356	3.81e-05	1.92e-05	Marked by L-Stringency
A3KGQ6	NA	2.10409	0.0358	0.000261608	0.000124333	Marked by L-Stringency
Q9D8B3	charged multivesicular body protein 4B(Chmp4b)	2.10468	0.0358	0.000178687	8.49e-05	Marked by L-Stringency
O70152	dolichol-phosphate (beta-D) mannosyltransferase 1(Dpm1)	2.10309	0.0358	0.000153946	7.32e-05	Marked by L-Stringency
Q9JJ28	flightless I actin binding protein(Flii)	2.1	0.0358	3.15e-05	1.5e-05	Marked by L-Stringency
P70168	karyopherin (importin) beta 1(Kpnb1)	1.38896	0.0363	0.000318946	0.00022963	Marked by L-Stringency
P09405	nucleolin(Ncl)	0.881523	0.0364	0.00130625	0.00148181	Not differentially expressed
A0A0N4SV66	H2A histone family, member J(H2afj)	0.864365	0.0365	0.0161792	0.018718	Not differentially expressed
Q8CGF7	transcription elongation regulator 1 (CA150)(Tcerg1)	1.47608	0.0366	6.48e-05	4.39e-05	Marked by L-Stringency
Q61191	host cell factor C1(Hcfc1)	1.68245	0.038	8.53e-05	5.07e-05	Marked by L-Stringency
E9PUX4	ribosomal protein L6-like(Rpl6l)	1.10664	0.0381	0.00134789	0.001218	Not differentially expressed
E9Q696	lymphocyte protein tyrosine kinase(Lck)	0.672045	0.0382	0.000137106	0.000204013	Marked by L-Stringency
Q9JKB1	ubiquitin carboxyl-terminal esterase L3 (ubiquitin thiolesterase)(Uchl3)	0.535512	0.0382	0.000174026	0.000324971	Marked by L-Stringency
Q921K2	poly (ADP-ribose) polymerase family, member 1(Parp1)	1.13283	0.0382	0.000525961	0.00046429	Not differentially expressed
Q5SUR0	phosphoribosylformylglycinamidine synthase (FGAR amidotransferase)(Pfas)	0.535018	0.0385	8.4e-05	0.000157004	Marked by L-Stringency
F7AXP1	polypyrimidine tract binding protein 1(Ptbp1)	1.48379	0.0389	0.000842866	0.000568051	Differentially expressed
P62082	ribosomal protein S7(Rps7)	1.30807	0.0392	0.00145053	0.00110891	Differentially expressed
Q61171	peroxiredoxin 2(Prdx2)	1.47039	0.0393	0.00124264	0.000845107	Differentially expressed
Q9CQC7	NADH dehydrogenase (ubiquinone) 1 beta subcomplex 4(Ndufb4)	2.22185	0.0393	0.000396706	0.000178548	Differentially expressed
Q9QYR9	acyl-CoA thioesterase 2(Acot2)	1.55674	0.0395	0.00018634	0.000119699	Marked by L-Stringency
P50247	predicted gene 4737(Gm4737)	0.804594	0.0396	0.000800114	0.000994432	Not differentially expressed
Q9JIF0	protein arginine N-methyltransferase 1(Prmt1)	1.24634	0.0396	0.000392799	0.000315163	Not differentially expressed
O54962	barrier to autointegration factor 1(Banf1)	1.21463	0.0397	0.000695061	0.000572239	Not differentially expressed
Q9WUA2	phenylalanyl-tRNA synthetase, beta subunit(Farsb)	1.72078	0.0401	0.00027788	0.000161485	Marked by L-Stringency
P14427	histocompatibility 2, D region locus 1(H2-D1)	1.38492	0.0407	0.000384153	0.000277383	Differentially expressed
P80316	chaperonin containing Tcp1, subunit 5 (epsilon)(Cct5)	1.51768	0.0417	0.000408909	0.000269431	Differentially expressed
Q71LX8	heat shock protein 90 alpha (cytosolic), class B member 1(Hsp90ab1)	1.12699	0.0417	0.00234425	0.0020801	Not differentially expressed
P35821	protein tyrosine phosphatase, non-receptor type 1(Ptpn1)	1.73921	0.0418	9.27e-05	5.33e-05	Marked by L-Stringency
P80314	chaperonin containing Tcp1, subunit 2 (beta)(Cct2)	1.16901	0.0418	0.000636895	0.000544816	Not differentially expressed
P63158	high mobility group box 1(Hmgb1)	0.868409	0.0419	0.00449759	0.00517912	Not differentially expressed
P63242	eukaryotic translation initiation factor 5A(Eif5a)	1.19816	0.0421	0.00159682	0.00133274	Not differentially expressed
P62717	ribosomal protein L18A(Rpl18a)	1.28819	0.0422	0.0014348	0.00111381	Differentially expressed
Q3TBT3	transmembrane protein 173(Tmem173)	3.83442	0.0424	0.00014149	3.69e-05	Marked by L-Stringency
P29341	poly(A) binding protein, cytoplasmic 1(Pabpc1)	1.16245	0.0424	0.000564541	0.000485646	Not differentially expressed
A2A6F8	ribosomal protein L23(Rpl23)	1.15522	0.0425	0.00148129	0.00128226	Not differentially expressed
O70251	eukaryotic translation elongation factor 1 beta 2(Eef1b2)	1.30205	0.0431	0.000679251	0.000521678	Differentially expressed
Q6URW6	myosin, heavy polypeptide 14(Myh14)	1.30631	0.0431	5.8e-05	4.44e-05	Marked by L-Stringency
Q9CR68	ubiquinol-cytochrome c reductase, Rieske iron-sulfur polypeptide 1(Uqcrfs1)	1.30967	0.0433	0.000560681	0.00042811	Differentially expressed
S4R1S4	protein tyrosine phosphatase, receptor type, C(Ptprc)	1.13364	0.0435	0.000529486	0.000467069	Not differentially expressed
P41245	matrix metallopeptidase 9(Mmp9)	0.468093	0.0436	9.1e-05	0.000194406	Marked by L-Stringency
P01897	histocompatibility 2, D region locus 1(H2-D1)	1.32326	0.0437	0.000559209	0.000422601	Differentially expressed
P62264	ribosomal protein S14(Rps14)	1.27817	0.0438	0.00123332	0.000964904	Not differentially expressed
P84084	ADP-ribosylation factor 5(Arf5)	1.29774	0.0438	0.00107088	0.000825188	Differentially expressed
P41241	c-src tyrosine kinase(Csk)	1.12457	0.0438	0.000412403	0.000366719	Not differentially expressed
A2AH85	elongation factor Tu GTP binding domain containing 2(Eftud2)	1.16577	0.0443	0.000374621	0.000321352	Not differentially expressed
Q9EQU5	SET nuclear oncogene(Set)	1.09949	0.0443	0.00102951	0.000936352	Not differentially expressed
G5E8N5	lactate dehydrogenase A(Ldha)	0.933728	0.0443	0.00165815	0.00177584	Not differentially expressed
Q5FW97	enolase 1, alpha non-neuron(Eno1)	0.888747	0.045	0.00221506	0.00249234	Not differentially expressed
Q3UKJ6	DEAH (Asp-Glu-Ala-His) box polypeptide 15(Dhx15)	1.25678	0.0451	0.000329101	0.00026186	Not differentially expressed
Q542G9	annexin A2(Anxa2)	1.28734	0.0452	0.00115936	0.000900589	Differentially expressed
Q9JIK5	DEAD (Asp-Glu-Ala-Asp) box polypeptide 21(Ddx21)	1.31275	0.0453	0.000467998	0.000356502	Differentially expressed
Q9ESY9	interferon gamma inducible protein 30(Ifi30)	1.45677	0.0453	0.000305208	0.00020951	Marked by L-Stringency
Q9DBC7	protein kinase, cAMP dependent regulatory, type I, alpha(Prkar1a)	1.25426	0.0455	0.000304185	0.000242522	Not differentially expressed
Q6ZWX1	ribosomal protein L35A(Rpl35a)	1.47473	0.0459	0.00175812	0.00119217	Differentially expressed
Q9JJI8	ribosomal protein L38(Rpl38)	1.47743	0.0463	0.00174681	0.00118232	Differentially expressed
Q6A4J8	ubiquitin specific peptidase 7(Usp7)	0.686478	0.0465	4.62e-05	6.73e-05	Marked by L-Stringency
Q7TPV4	MYB binding protein (P160) 1a(Mybbp1a)	1.22016	0.0469	0.000191598	0.000157027	Not differentially expressed
Q3UKJ7	smu-1 suppressor of mec-8 and unc-52 homolog (C. elegans)(Smu1)	2.12612	0.0471	0.000207509	9.76e-05	Marked by L-Stringency
P57784	small nuclear ribonucleoprotein polypeptide A'(Snrpa1)	1.37743	0.0473	0.000568648	0.000412832	Differentially expressed
A0A0G2JGL0	ubiquitin-conjugating enzyme E2D 3(Ube2d3)	1.99881	0.0475	0.000448404	0.000224336	Differentially expressed
P29391	ferritin light polypeptide 1(Ftl1)	0.553353	0.0481	0.000240656	0.000434905	Differentially expressed
Q9CQ69	ubiquinol-cytochrome c reductase, complex III subunit VII(Uqcrq)	0.608008	0.0483	0.00055559	0.000913787	Differentially expressed
O35226	proteasome (prosome, macropain) 26S subunit, non-ATPase, 4(Psmd4)	1.36903	0.0484	0.000180444	0.000131804	Marked by L-Stringency
Q60597	oxoglutarate (alpha-ketoglutarate) dehydrogenase (lipoamide)(Ogdh)	1.33061	0.0484	0.000236684	0.000177876	Marked by L-Stringency
O88668	cellular repressor of E1A-stimulated genes 1(Creg1)	0.772463	0.0484	0.000201755	0.000261184	Marked by L-Stringency
P26369	U2 small nuclear ribonucleoprotein auxiliary factor (U2AF) 2(U2af2)	1.31073	0.0486	0.000270985	0.000206744	Marked by L-Stringency
P62849	ribosomal protein S24(Rps24)	1.20858	0.0489	0.000785151	0.000649646	Not differentially expressed
Q3U1J4	damage specific DNA binding protein 1(Ddb1)	0.890687	0.049	0.000144432	0.000162158	Not differentially expressed
P27661	H2A histone family, member X(H2afx)	0.881408	0.0494	0.01455	0.0165077	Not differentially expressed
P17710	hexokinase 1(Hk1)	0.783862	0.0505	0.00016213	0.000206835	Not differentially expressed
P07901	heat shock protein 90, alpha (cytosolic), class A member 1(Hsp90aa1)	1.16451	0.0506	0.00211553	0.00181667	Not differentially expressed
Q8VEK3	heterogeneous nuclear ribonucleoprotein U(Hnrnpu)	1.1381	0.0507	0.00111528	0.000979948	Not differentially expressed
Q8VCW8	acyl-CoA synthetase family member 2(Acsf2)	1.34016	0.0508	0.000160646	0.000119871	Not differentially expressed
P48036	annexin A5(Anxa5)	0.791497	0.0515	0.000722084	0.000912302	Not differentially expressed
Q9Z2I9	succinate-Coenzyme A ligase, ADP-forming, beta subunit(Sucla2)	1.34648	0.0523	0.00024579	0.000182543	Not differentially expressed
Q8C483	seryl-aminoacyl-tRNA synthetase(Sars)	0.866988	0.0525	0.000263931	0.000304423	Not differentially expressed
A0A140T8J4	heme binding protein 1(Hebp1)	1.18362	0.0533	0.000143483	0.000121224	Not differentially expressed
Q9Z2L7	cytokine receptor-like factor 3(Crlf3)	1.29683	0.0541	0.00038733	0.000298675	Not differentially expressed
P14206	ribosomal protein SA(Rpsa)	1.14544	0.0542	0.00134012	0.00116996	Not differentially expressed
Q6P5I3	alcohol dehydrogenase 5 (class III), chi polypeptide(Adh5)	0.917066	0.0546	0.000541921	0.000590929	Not differentially expressed
Q9EST5	acidic (leucine-rich) nuclear phosphoprotein 32 family, member B(Anp32b)	1.19957	0.0566	0.00152638	0.00127244	Not differentially expressed
D3YTN4	GTPase, IMAP family member 4(Gimap4)	0.899547	0.0566	0.00137003	0.00152302	Not differentially expressed
D6RCW7	capping protein (actin filament) muscle Z-line, alpha 2(Capza2)	0.91005	0.057	0.00116482	0.00127995	Not differentially expressed
A2AL12	heterogeneous nuclear ribonucleoprotein A3(Hnrnpa3)	1.11676	0.0574	0.00191378	0.00171369	Not differentially expressed
Q921T2	torsin A interacting protein 1(Tor1aip1)	0.796804	0.0578	0.000133793	0.000167912	Not differentially expressed
A2AUD5	tumor protein D52-like 2(Tpd52l2)	0.797103	0.0583	0.000152155	0.000190885	Not differentially expressed
Q9QYC0	adducin 1 (alpha)(Add1)	1.49721	0.0587	0.000196896	0.000131509	Not differentially expressed
Q9D8E6	ribosomal protein L4(Rpl4)	1.10268	0.0599	0.00120978	0.00109713	Not differentially expressed
Q8C2Q7	heterogeneous nuclear ribonucleoprotein H1(Hnrnph1)	1.0893	0.06	0.000890379	0.000817387	Not differentially expressed
Q3ULT2	actinin alpha 4(Actn4)	0.847091	0.0601	0.000808539	0.000954489	Not differentially expressed
P84228	histone cluster 2, H3c1(Hist2h3c1)	0.870846	0.0602	0.00942786	0.0108261	Not differentially expressed
O70194	eukaryotic translation initiation factor 3, subunit D(Eif3d)	1.66455	0.0605	0.00011552	6.94e-05	Not differentially expressed
P61957	small ubiquitin-like modifier 2(Sumo2)	1.37098	0.0605	0.00113072	0.000824759	Not differentially expressed
Q9CR57	ribosomal protein L14(Rpl14)	1.3472	0.0606	0.000694645	0.00051562	Not differentially expressed
P62983	ribosomal protein S27A(Rps27a)	1.10997	0.0607	0.00701076	0.0063162	Not differentially expressed
Q62318	tripartite motif-containing 28(Trim28)	1.15356	0.0608	0.000387003	0.000335486	Not differentially expressed
G3X9Q3	histocompatibility (minor) HA-1(Hmha1)	0.776759	0.0609	9.5e-05	0.000122303	Not differentially expressed
Q544Z9	cytochrome b5 type A (microsomal)(Cyb5a)	0.825311	0.0612	0.0004615	0.000559183	Not differentially expressed
P62897	cytochrome c, somatic(Cycs)	1.13151	0.0614	0.00119205	0.00105351	Not differentially expressed
P09103	prolyl 4-hydroxylase, beta polypeptide(P4hb)	1.22443	0.0616	0.000909147	0.000742509	Not differentially expressed
Q8C845	EF hand domain containing 2(Efhd2)	1.19315	0.0627	0.000562855	0.000471737	Not differentially expressed
A0A0A0MQF6	glyceraldehyde-3-phosphate dehydrogenase(Gapdh)	0.904905	0.0633	0.00285682	0.00315704	Not differentially expressed
Q5M9J8	ribosomal protein L28(Rpl28)	1.19573	0.0636	0.0014423	0.00120621	Not differentially expressed
P62192	protease (prosome, macropain) 26S subunit, ATPase 1(Psmc1)	1.7052	0.0638	0.000208196	0.000122095	Not differentially expressed
Q3UUU2	far upstream element (FUSE) binding protein 1(Fubp1)	0.878321	0.0648	0.000260041	0.000296066	Not differentially expressed
Q8R146	acylpeptide hydrolase(Apeh)	0.728916	0.0654	7.26e-05	9.96e-05	Not differentially expressed
Q80WJ7	metadherin(Mtdh)	0.616756	0.0657	3.46e-05	5.61e-05	Not differentially expressed
P97823	lysophospholipase 1(Lypla1)	1.1525	0.0658	0.000335255	0.000290894	Not differentially expressed
G3UXL2	phosphoribosyl pyrophosphate synthetase 1-like 3(Prps1l3)	1.32473	0.066	0.00027221	0.000205483	Not differentially expressed
P84078	ADP-ribosylation factor 1(Arf1)	1.16523	0.0663	0.00136349	0.00117015	Not differentially expressed
F8WH69	neutrophil cytosolic factor 1(Ncf1)	1.33055	0.0664	0.000134437	0.000101039	Not differentially expressed
Q8BTI8	serine/arginine repetitive matrix 2(Srrm2)	0.658163	0.0665	1.29e-05	1.96e-05	Not differentially expressed
F8WJK8	suppression of tumorigenicity 13(St13)	1.39957	0.0667	0.000497222	0.000355267	Not differentially expressed
P54728	RAD23 homolog B, nucleotide excision repair protein(Rad23b)	0.709628	0.0675	9.62e-05	0.000135564	Not differentially expressed
P39054	dynamin 2(Dnm2)	1.25802	0.0676	0.000130169	0.000103471	Not differentially expressed
Q8R550	SH3-domain kinase binding protein 1(Sh3kbp1)	0.844292	0.0679	0.000243362	0.000288244	Not differentially expressed
P52480	pyruvate kinase, muscle(Pkm)	1.09816	0.0681	0.00185081	0.00168537	Not differentially expressed
Q62348	translin(Tsn)	0.804592	0.0686	0.000271232	0.000337105	Not differentially expressed
D3Z0B9	aldehyde dehydrogenase 16 family, member A1(Aldh16a1)	1.82152	0.0691	6.94e-05	3.81e-05	Not differentially expressed
Q03265	ATP synthase, H+ transporting, mitochondrial F1 complex, alpha subunit 1(Atp5a1)	1.13485	0.0696	0.0016344	0.00144019	Not differentially expressed
P62855	ribosomal protein S26(Rps26)	1.17823	0.0696	0.000921518	0.000782121	Not differentially expressed
Q6ZWZ7	ribosomal protein L17(Rpl17)	1.15482	0.0704	0.00096203	0.000833058	Not differentially expressed
Q5BKQ9	proteasome (prosome, macropain) 26S subunit, non-ATPase, 11(Psmd11)	1.29422	0.0704	0.000300023	0.000231818	Not differentially expressed
Q9D2V7	coronin 7(Coro7)	1.16945	0.0704	0.000252965	0.000216311	Not differentially expressed
Q8BH95	enoyl Coenzyme A hydratase, short chain, 1, mitochondrial(Echs1)	0.58393	0.0705	0.000122985	0.000210616	Not differentially expressed
Q8BJS4	Sad1 and UNC84 domain containing 2(Sun2)	1.06438	0.0713	0.000290832	0.000273241	Not differentially expressed
Q5M9M4	ribosomal protein S15A(Rps15a)	1.20151	0.0715	0.000831293	0.000691876	Not differentially expressed
Q08024	core binding factor beta(Cbfb)	0.39573	0.0719	8.37e-05	0.000211508	Not differentially expressed
P47963	ribosomal protein L13(Rpl13)	1.27526	0.072	0.00104413	0.000818757	Not differentially expressed
Q61029	thymopoietin(Tmpo)	1.10492	0.0723	0.00091569	0.000828741	Not differentially expressed
Q60953	promyelocytic leukemia(Pml)	1.23908	0.0724	0.000411448	0.000332058	Not differentially expressed
E9QNP0	KxDL motif containing 1(Kxd1)	1.1107	0.0735	0.00452398	0.0040731	Not differentially expressed
Q9EQ06	hydroxysteroid (17-beta) dehydrogenase 11(Hsd17b11)	1.2156	0.0735	0.000178313	0.000146687	Not differentially expressed
Q8K1J6	tRNA nucleotidyl transferase, CCA-adding, 1(Trnt1)	0.706671	0.0742	0.000221121	0.000312905	Not differentially expressed
P19973	lymphocyte specific 1(Lsp1)	0.91214	0.0748	0.00116793	0.00128042	Not differentially expressed
Q64152	basic transcription factor 3(Btf3)	0.701777	0.0748	0.000111746	0.000159233	Not differentially expressed
Q8BVY0	ribosomal L1 domain containing 1(Rsl1d1)	1.10221	0.0751	0.000244115	0.000221477	Not differentially expressed
P16546	spectrin alpha, non-erythrocytic 1(Sptan1)	0.862143	0.0754	0.00025761	0.000298802	Not differentially expressed
Q60631	growth factor receptor bound protein 2(Grb2)	1.09634	0.076	0.000534076	0.000487144	Not differentially expressed
Q9D154	serine (or cysteine) peptidase inhibitor, clade B, member 1a(Serpinb1a)	0.877962	0.076	0.0011553	0.00131589	Not differentially expressed
Q8C405	nuclear antigen Sp100(Sp100)	0.878079	0.0761	0.000385113	0.000438586	Not differentially expressed
F6YJW4	ribosomal protein L18A pseudogene(Gm17541)	1.37175	0.0772	0.000606364	0.000442037	Not differentially expressed
Q91V55	ribosomal protein S5(Rps5)	1.55378	0.0773	0.00114762	0.000738602	Not differentially expressed
P56959	fused in sarcoma(Fus)	0.77684	0.0774	0.00033429	0.00043032	Not differentially expressed
P01902	histocompatibility 2, K1, K region(H2-K1)	1.23729	0.0783	0.000753266	0.000608801	Not differentially expressed
Q9Z1Q5	chloride intracellular channel 1(Clic1)	1.11668	0.0785	0.00131613	0.00117861	Not differentially expressed
Q7TQI3	OTU domain, ubiquitin aldehyde binding 1(Otub1)	1.25367	0.0787	0.000687736	0.000548577	Not differentially expressed
Q60737	casein kinase 2, alpha 1 polypeptide(Csnk2a1)	1.51113	0.0796	0.000128295	8.49e-05	Not differentially expressed
E9PUF7	Rho guanine nucleotide exchange factor (GEF) 1(Arhgef1)	0.82217	0.0799	0.000312542	0.000380143	Not differentially expressed
Q61081	cell division cycle 37(Cdc37)	1.98068	0.08	0.000298247	0.000150578	Not differentially expressed
Q9CWJ9	5-aminoimidazole-4-carboxamide ribonucleotide formyltransferase/IMP cyclohydrolase(Atic)	0.881439	0.0802	0.000576523	0.00065407	Not differentially expressed
Q544Z7	apurinic/apyrimidinic endonuclease 1(Apex1)	0.846986	0.0804	0.000498155	0.00058815	Not differentially expressed
O35295	purine rich element binding protein B(Purb)	0.779032	0.0807	0.000138159	0.000177347	Not differentially expressed
Q91VI7	ribonuclease/angiogenin inhibitor 1(Rnh1)	1.1334	0.0808	0.000743877	0.000656325	Not differentially expressed
Q9Z1N5	DEAD (Asp-Glu-Ala-Asp) box polypeptide 39B(Ddx39b)	1.14394	0.081	0.00111481	0.000974532	Not differentially expressed
Q9QYB5	adducin 3 (gamma)(Add3)	0.827285	0.0811	0.000134663	0.000162777	Not differentially expressed
Q6ZWY8	thymosin, beta 10(Tmsb10)	0.712434	0.0816	0.00163137	0.00228986	Not differentially expressed
Q542U7	LSM6 homolog, U6 small nuclear RNA and mRNA degradation associated(Lsm6)	0.784121	0.0816	0.00079131	0.00100917	Not differentially expressed
P38647	heat shock protein 9(Hspa9)	0.843036	0.0818	0.000442087	0.000524399	Not differentially expressed
E9Q8Y1	DEK oncogene (DNA binding)(Dek)	1.28795	0.0818	0.000745996	0.000579213	Not differentially expressed
O70435	proteasome (prosome, macropain) subunit, alpha type 3(Psma3)	0.783213	0.0831	0.000518989	0.000662641	Not differentially expressed
Q3TPZ5	dynactin 2(Dctn2)	1.42358	0.0831	0.000161064	0.00011314	Not differentially expressed
Q8BGJ5	polypyrimidine tract binding protein 1(Ptbp1)	1.12247	0.0834	0.00110652	0.00098579	Not differentially expressed
Q99KI0	aconitase 2, mitochondrial(Aco2)	1.12858	0.0837	0.000815059	0.000722196	Not differentially expressed
E9Q616	AHNAK nucleoprotein (desmoyokin)(Ahnak)	1.85714	0.0841	2.86e-05	1.54e-05	Not differentially expressed
P99027	ribosomal protein, large P2(Rplp2)	1.16333	0.0846	0.00285081	0.00245056	Not differentially expressed
P47911	ribosomal protein L6(Rpl6)	1.08141	0.0846	0.00158332	0.00146412	Not differentially expressed
P70441	solute carrier family 9 (sodium/hydrogen exchanger), member 3 regulator 1(Slc9a3r1)	0.840876	0.0854	0.000254428	0.000302575	Not differentially expressed
B2RPS1	RAB5B, member RAS oncogene family(Rab5b)	1.33414	0.0871	0.000287723	0.000215662	Not differentially expressed
E9QL13	RNA binding motif protein 14(Rbm14)	1.19683	0.0879	0.000216599	0.000180978	Not differentially expressed
Q921M7	family with sequence similarity 49, member B(Fam49b)	1.25366	0.0892	0.000787552	0.000628202	Not differentially expressed
Q4FJR9	ISG15 ubiquitin-like modifier(Isg15)	1.93936	0.0894	0.000247175	0.000127452	Not differentially expressed
Q64737	phosphoribosylglycinamide formyltransferase(Gart)	1.4238	0.0897	0.000124155	8.72e-05	Not differentially expressed
Q9CZ13	ubiquinol-cytochrome c reductase core protein 1(Uqcrc1)	1.10396	0.0898	0.000555484	0.000503172	Not differentially expressed
P62137	protein phosphatase 1, catalytic subunit, alpha isoform(Ppp1ca)	1.21032	0.0899	0.000823075	0.000680046	Not differentially expressed
A0A140T8V3	voltage-dependent anion channel 3, pseudogene 1(Vdac3-ps1)	1.14557	0.0902	0.000721282	0.000629625	Not differentially expressed
Q99LX0	Parkinson disease (autosomal recessive, early onset) 7(Park7)	0.90197	0.0909	0.00113594	0.00125939	Not differentially expressed
P28063	proteasome (prosome, macropain) subunit, beta type 8 (large multifunctional peptidase 7)(Psmb8)	0.866903	0.091	0.000355609	0.000410206	Not differentially expressed
P51660	hydroxysteroid (17-beta) dehydrogenase 4(Hsd17b4)	1.17941	0.0911	8.02e-05	6.8e-05	Not differentially expressed
J3QNW0	DNA methyltransferase (cytosine-5) 1(Dnmt1)	1.32678	0.0912	5.4e-05	4.07e-05	Not differentially expressed
Q149Z9	histone cluster 1, H1d(Hist1h1d)	0.83718	0.0917	0.00466781	0.00557563	Not differentially expressed
Q9CXW3	calcyclin binding protein(Cacybp)	1.89759	0.0922	0.000348491	0.000183649	Not differentially expressed
Q9CPV4	glyoxalase domain containing 4(Glod4)	1.2214	0.0924	0.000329356	0.000269654	Not differentially expressed
Q62418	drebrin-like(Dbnl)	0.847118	0.0927	0.000383453	0.000452656	Not differentially expressed
A0A087WS46	eukaryotic translation elongation factor 1 beta 2(Eef1b2)	1.27791	0.0928	0.000536943	0.000420173	Not differentially expressed
Q497E9	ribosomal protein S8(Rps8)	0.956778	0.0932	0.00162386	0.00169722	Not differentially expressed
D3YTS1	SEC11 homolog A, signal peptidase complex subunit(Sec11a)	1.24109	0.0938	0.000290609	0.000234157	Not differentially expressed
Q9CS42	phosphoribosyl pyrophosphate synthetase 2(Prps2)	1.77409	0.0941	0.000278266	0.00015685	Not differentially expressed
Q8K352	SAM and SH3 domain containing 3(Sash3)	0.84404	0.0942	0.000127629	0.000151212	Not differentially expressed
Q8BH59	solute carrier family 25 (mitochondrial carrier, Aralar), member 12(Slc25a12)	0.796792	0.0943	0.000297459	0.000373321	Not differentially expressed
P43274	histone cluster 1, H1e(Hist1h1e)	0.868506	0.0954	0.00449312	0.00517338	Not differentially expressed
P13020	gelsolin(Gsn)	1.04117	0.0957	0.000492271	0.000472805	Not differentially expressed
O70310	N-myristoyltransferase 1(Nmt1)	2.28744	0.0962	9.47e-05	4.14e-05	Not differentially expressed
P17095	high mobility group AT-hook 1(Hmga1)	0.907917	0.0963	0.0017479	0.00192518	Not differentially expressed
Q9CQB5	CDGSH iron sulfur domain 2(Cisd2)	1.72647	0.0979	0.000296489	0.000171731	Not differentially expressed
Q8R2Y8	peptidyl-tRNA hydrolase 2(Ptrh2)	1.72648	0.0979	0.000221138	0.000128086	Not differentially expressed
P62075	translocase of inner mitochondrial membrane 13(Timm13)	0.86585	0.0989	0.00028439	0.000328452	Not differentially expressed
P08752	guanine nucleotide binding protein (G protein), alpha inhibiting 2(Gnai2)	0.916072	0.1005	0.000753317	0.000822334	Not differentially expressed
Q5BLK1	ribosomal protein S6(Rps6)	1.20385	0.1008	0.000688245	0.000571705	Not differentially expressed
Q9QYJ0	DnaJ heat shock protein family (Hsp40) member A2(Dnaja2)	1.15417	0.1013	0.000215467	0.000186686	Not differentially expressed
Q9D6R2	isocitrate dehydrogenase 3 (NAD+) alpha(Idh3a)	0.861132	0.1013	0.000347702	0.000403773	Not differentially expressed
Q9R0N0	galactokinase 1(Galk1)	2.99856	0.1015	0.00014543	4.85e-05	Not differentially expressed
Q3U7R1	extended synaptotagmin-like protein 1(Esyt1)	1.22056	0.1018	0.000281921	0.000230976	Not differentially expressed
Q62093	serine/arginine-rich splicing factor 2(Srsf2)	0.837863	0.1023	0.000675537	0.000806262	Not differentially expressed
P08905	lysozyme 2(Lyz2)	1.20548	0.1025	0.00109529	0.000908589	Not differentially expressed
B2RPU8	zinc finger, BED type containing 5(Zbed5)	1.62679	0.1028	3.4e-05	2.09e-05	Not differentially expressed
Q5RKN9	capping protein (actin filament) muscle Z-line, alpha 1(Capza1)	0.91819	0.1031	0.00112121	0.00122111	Not differentially expressed
Q8BVQ9	proteasome (prosome, macropain) 26S subunit, ATPase 2(Psmc2)	0.745021	0.1041	0.000124072	0.000166535	Not differentially expressed
Q0PD35	RAB21, member RAS oncogene family(Rab21)	1.44171	0.1047	0.000236891	0.000164313	Not differentially expressed
Q9WUK2	eukaryotic translation initiation factor 4H(Eif4h)	1.26805	0.1048	0.000330723	0.000260812	Not differentially expressed
Q9JIF7	coatomer protein complex, subunit beta 1(Copb1)	1.44056	0.105	6.18e-05	4.29e-05	Not differentially expressed
H3BJW3	cleavage and polyadenylation specific factor 6(Cpsf6)	1.19212	0.1051	0.000151152	0.000126793	Not differentially expressed
P02301	H3 histone, family 3C(H3f3c)	0.911022	0.1052	0.00819061	0.00899057	Not differentially expressed
P30681	high mobility group box 2(Hmgb2)	0.85234	0.1053	0.00329325	0.00386377	Not differentially expressed
Q99J77	N-acetylneuraminic acid synthase (sialic acid synthase)(Nans)	1.29242	0.1079	0.000299217	0.000231517	Not differentially expressed
B1AWD9	clathrin, light polypeptide (Lca)(Clta)	1.46502	0.1081	0.000255261	0.000174237	Not differentially expressed
P63038	heat shock protein 1 (chaperonin)(Hspd1)	1.1771	0.1086	0.000931865	0.000791659	Not differentially expressed
Q9Z0J0	Niemann-Pick type C2(Npc2)	0.901912	0.1089	0.000395531	0.000438547	Not differentially expressed
Q78PY7	staphylococcal nuclease and tudor domain containing 1(Snd1)	1.31345	0.109	0.000214313	0.000163168	Not differentially expressed
Q6ZWV3	ribosomal protein L10(Rpl10)	0.885801	0.1091	0.000956879	0.00108024	Not differentially expressed
Q9DCX2	ATP synthase, H+ transporting, mitochondrial F0 complex, subunit D(Atp5h)	1.15408	0.1096	0.00100281	0.000868929	Not differentially expressed
Q80X41	vaccinia related kinase 1(Vrk1)	0.830965	0.1096	0.000136452	0.000164209	Not differentially expressed
Q60605	myosin, light polypeptide 6, alkali, smooth muscle and non-muscle(Myl6)	0.943646	0.1099	0.00216159	0.00229067	Not differentially expressed
Q3UIG0	eukaryotic translation initiation factor 3, subunit E(Eif3e)	1.30335	0.1111	0.000134919	0.000103517	Not differentially expressed
P70460	vasodilator-stimulated phosphoprotein(Vasp)	1.23254	0.1116	0.000441977	0.00035859	Not differentially expressed
Q564F6	programmed cell death 5(Pdcd5)	0.826718	0.1126	0.00028681	0.000346926	Not differentially expressed
O08997	antioxidant 1 copper chaperone(Atox1)	1.07895	0.1127	0.00170433	0.00157962	Not differentially expressed
A5GZX3	glyoxalase 1(Glo1)	0.783833	0.1129	0.000626333	0.000799064	Not differentially expressed
P51859	hepatoma-derived growth factor(Hdgf)	0.799417	0.1137	0.000717613	0.00089767	Not differentially expressed
Q3UPF7	spleen tyrosine kinase(Syk)	1.53039	0.1141	0.000225277	0.000147202	Not differentially expressed
P62874	guanine nucleotide binding protein (G protein), beta 1(Gnb1)	0.916167	0.1156	0.000377984	0.000412571	Not differentially expressed
Q9WTX5	S-phase kinase-associated protein 1A(Skp1a)	1.27298	0.1177	0.000331497	0.000260411	Not differentially expressed
Q9CW03	structural maintenance of chromosomes 3(Smc3)	1.47727	0.1181	7.8e-05	5.28e-05	Not differentially expressed
Q569X3	U1 small nuclear ribonucleoprotein C(Snrpc)	0.751976	0.1181	0.000179935	0.000239283	Not differentially expressed
P83917	chromobox 1(Cbx1)	0.900291	0.119	0.000522724	0.000580617	Not differentially expressed
Q9DCY1	peptidylprolyl isomerase B(Ppib)	0.845438	0.1196	0.000842325	0.000996318	Not differentially expressed
A6ZI44	aldolase A, fructose-bisphosphate(Aldoa)	1.13765	0.1199	0.00143256	0.00125922	Not differentially expressed
Q62261	spectrin beta, non-erythrocytic 1(Sptbn1)	0.789758	0.1203	0.00013244	0.000167697	Not differentially expressed
P61971	nuclear transport factor 2(Nutf2)	0.701361	0.1203	0.000315165	0.000449362	Not differentially expressed
Q3UEM7	fibrinogen gamma chain(Fgg)	1.42376	0.1205	0.000350763	0.000246363	Not differentially expressed
P52480	pyruvate kinase, muscle(Pkm)	1.10165	0.1212	0.00210127	0.00190738	Not differentially expressed
Q9CZU6	citrate synthase(Cs)	1.21164	0.1213	0.000392117	0.000323625	Not differentially expressed
Q9Z2X1	heterogeneous nuclear ribonucleoprotein F(Hnrnpf)	0.940353	0.1219	0.00119242	0.00126806	Not differentially expressed
P68033	actin, alpha, cardiac muscle 1(Actc1)	0.927055	0.1228	0.00634812	0.00684762	Not differentially expressed
P70315	Wiskott-Aldrich syndrome(Was)	1.23045	0.1231	0.000154619	0.000125661	Not differentially expressed
P50543	S100 calcium binding protein A11(S100a11)	0.881382	0.1239	0.000812314	0.000921637	Not differentially expressed
O08573	lectin, galactose binding, soluble 9(Lgals9)	1.35283	0.1244	0.000203344	0.00015031	Not differentially expressed
B1AR69	myosin, heavy polypeptide 13, skeletal muscle(Myh13)	0.630332	0.1245	1.33e-05	2.11e-05	Not differentially expressed
Q7JCZ1	cytochrome c oxidase subunit II(COX2)	1.14577	0.1246	0.000542166	0.00047319	Not differentially expressed
P62141	protein phosphatase 1, catalytic subunit, beta isoform(Ppp1cb)	1.25544	0.1246	0.000669801	0.000533521	Not differentially expressed
Q545K4	eukaryotic translation initiation factor 6(Eif6)	0.801705	0.1249	0.000284436	0.000354789	Not differentially expressed
Q542S5	membrane-spanning 4-domains, subfamily A, member 1(Ms4a1)	0.734538	0.1253	0.000127161	0.000173117	Not differentially expressed
O35841	apoptosis inhibitor 5(Api5)	1.29142	0.1253	0.000213161	0.00016506	Not differentially expressed
Q3TBD2	histocompatibility (minor) HA-1(Hmha1)	0.784198	0.1259	6.65e-05	8.48e-05	Not differentially expressed
E9QAS5	chromodomain helicase DNA binding protein 4(Chd4)	1.27814	0.1263	7.95e-05	6.22e-05	Not differentially expressed
Q9R0U0	serine/arginine-rich splicing factor 10(Srsf10)	1.40474	0.1272	0.000390593	0.000278054	Not differentially expressed
Q99JY0	hydroxyacyl-Coenzyme A dehydrogenase/3-ketoacyl-Coenzyme A thiolase/enoyl-Coenzyme A hydratase (trifunctional protein), beta subunit(Hadhb)	1.07484	0.1273	0.000543488	0.000505645	Not differentially expressed
Q544R5	TAR DNA binding protein(Tardbp)	0.860955	0.128	0.000601174	0.000698264	Not differentially expressed
Q61029	thymopoietin(Tmpo)	1.13408	0.1292	0.000997409	0.000879491	Not differentially expressed
P99028	ubiquinol-cytochrome c reductase hinge protein(Uqcrh)	1.44134	0.1294	0.00074308	0.000515548	Not differentially expressed
Q3U741	DEAD (Asp-Glu-Ala-Asp) box polypeptide 17(Ddx17)	1.12328	0.1295	0.000622553	0.000554229	Not differentially expressed
O88569	heterogeneous nuclear ribonucleoprotein A2/B1(Hnrnpa2b1)	0.96464	0.1312	0.00227009	0.0023533	Not differentially expressed
Q9D0M3	cytochrome c-1(Cyc1)	1.174	0.1329	0.000277913	0.000236724	Not differentially expressed
Q8BV49	interferon activated gene 209(Ifi209)	1.15826	0.134	0.000262714	0.000226817	Not differentially expressed
Q93092	transaldolase 1(Taldo1)	1.23509	0.1342	0.00064564	0.000522746	Not differentially expressed
Q6ZWZ6	ribosomal protein S12(Rps12)	0.929961	0.1347	0.00121711	0.00130877	Not differentially expressed
Q8K2H4	ArfGAP with coiled-coil, ankyrin repeat and PH domains 1(Acap1)	0.46087	0.1347	2.12e-05	4.6e-05	Not differentially expressed
P45376	aldo-keto reductase family 1, member B3 (aldose reductase)(Akr1b3)	0.966936	0.1352	0.00106887	0.00110542	Not differentially expressed
S4R257	glyceraldehyde-3-phosphate dehydrogenase(Gapdh)	0.949033	0.1358	0.00368161	0.00387933	Not differentially expressed
Q9DB05	N-ethylmaleimide sensitive fusion protein attachment protein alpha(Napa)	0.815916	0.1363	0.000180022	0.000220638	Not differentially expressed
Q05144	RAS-related C3 botulinum substrate 2(Rac2)	1.10776	0.1366	0.0019506	0.00176085	Not differentially expressed
Q9DAR7	decapping enzyme, scavenger(Dcps)	0.870909	0.1366	0.000603913	0.000693428	Not differentially expressed
Q8BFY9	transportin 1(Tnpo1)	1.26327	0.1367	0.000105357	8.34e-05	Not differentially expressed
P18608	high mobility group nucleosomal binding domain 1(Hmgn1)	0.563143	0.1373	0.000163049	0.000289534	Not differentially expressed
Q62425	NADH dehydrogenase (ubiquinone) 1 alpha subcomplex, 4(Ndufa4)	0.843961	0.1373	0.0011094	0.00131452	Not differentially expressed
O08749	dihydrolipoamide dehydrogenase(Dld)	0.758503	0.138	0.000248701	0.000327884	Not differentially expressed
Q497I3	fatty acid binding protein 5, epidermal(Fabp5)	1.24047	0.1383	0.000535379	0.000431593	Not differentially expressed
Q6ZWN5	ribosomal protein S9(Rps9)	1.08909	0.14	0.00161668	0.00148443	Not differentially expressed
Q91VR2	ATP synthase, H+ transporting, mitochondrial F1 complex, gamma polypeptide 1(Atp5c1)	1.11977	0.1404	0.000512857	0.000458001	Not differentially expressed
Q6ZWM4	LSM8 homolog, U6 small nuclear RNA associated(Lsm8)	0.831715	0.1407	0.000562855	0.00067674	Not differentially expressed
Q9CSU0	regulation of nuclear pre-mRNA domain containing 1B(Rprd1b)	1.71637	0.1408	0.000280198	0.00016325	Not differentially expressed
P84104	serine/arginine-rich splicing factor 3(Srsf3)	1.13629	0.142	0.00113159	0.000995864	Not differentially expressed
Q8C147	dedicator of cytokinesis 8(Dock8)	1.39141	0.1431	5.51e-05	3.96e-05	Not differentially expressed
A2ALF2	DnaJ heat shock protein family (Hsp40) member C8(Dnajc8)	0.603635	0.1433	0.00028901	0.000478783	Not differentially expressed
Q8VDD5	myosin, heavy polypeptide 9, non-muscle(Myh9)	0.969446	0.1444	0.00168255	0.00173558	Not differentially expressed
Q61635	interferon gamma inducible protein 47(Ifi47)	1.29403	0.1451	0.000326857	0.000252588	Not differentially expressed
Q3TT94	protein phosphatase 2, regulatory subunit B, alpha(Ppp2r2a)	1.19876	0.1451	0.00014407	0.000120183	Not differentially expressed
Q3UAT9	inosine 5'-phosphate dehydrogenase 2(Impdh2)	1.51085	0.1456	0.000111803	7.4e-05	Not differentially expressed
B1ATI0	aldehyde dehydrogenase family 3, subfamily A2(Aldh3a2)	1.27322	0.1457	0.000104659	8.22e-05	Not differentially expressed
Q61550	RAD21 cohesin complex component(Rad21)	1.27471	0.1457	8.77e-05	6.88e-05	Not differentially expressed
Q61206	platelet-activating factor acetylhydrolase, isoform 1b, subunit 2(Pafah1b2)	0.777765	0.1468	0.000193826	0.000249209	Not differentially expressed
Q6PE01	small nuclear ribonucleoprotein 40 (U5)(Snrnp40)	0.83484	0.1483	0.000185595	0.000222312	Not differentially expressed
O55143	ATPase, Ca++ transporting, cardiac muscle, slow twitch 2(Atp2a2)	1.25325	0.1494	0.000104897	8.37e-05	Not differentially expressed
A2AWT7	upstream binding transcription factor, RNA polymerase I(Ubtf)	0.626541	0.1499	0.00011511	0.000183723	Not differentially expressed
Q8BHN3	alpha glucosidase 2 alpha neutral subunit(Ganab)	1.10852	0.15	0.00031291	0.000282276	Not differentially expressed
E9PZC3	biliverdin reductase B (flavin reductase (NADPH))(Blvrb)	0.7942	0.1507	0.000368304	0.000463742	Not differentially expressed
Q9D1A2	CNDP dipeptidase 2 (metallopeptidase M20 family)(Cndp2)	0.832887	0.1513	0.000287431	0.000345102	Not differentially expressed
Q9R1T2	SUMO1 activating enzyme subunit 1(Sae1)	0.880745	0.1518	0.000271635	0.000308415	Not differentially expressed
P63087	protein phosphatase 1, catalytic subunit, gamma isoform(Ppp1cc)	1.13857	0.1518	0.000725809	0.000637472	Not differentially expressed
Q790Y8	glucose-6-phosphate dehydrogenase X-linked(G6pdx)	1.06185	0.152	0.000412812	0.000388767	Not differentially expressed
Q9QZQ8	H2A histone family, member Y(H2afy)	0.906978	0.1523	0.0021066	0.00232266	Not differentially expressed
Q32P04	keratin 5(Krt5)	0.452535	0.1524	0.000142907	0.000315792	Not differentially expressed
Q9DBZ5	eukaryotic translation initiation factor 3, subunit K(Eif3k)	1.3185	0.1526	0.000230108	0.000174523	Not differentially expressed
Q9CQI3	glia maturation factor, beta(Gmfb)	1.27216	0.1536	0.000674668	0.000530331	Not differentially expressed
Q7TNV0	DEK oncogene (DNA binding)(Dek)	1.17715	0.1539	0.000493934	0.0004196	Not differentially expressed
Q3TVK3	aspartyl aminopeptidase(Dnpep)	1.17154	0.1541	0.000156215	0.000133342	Not differentially expressed
P20065	thymosin, beta 4, X chromosome(Tmsb4x)	0.919482	0.1543	0.00749401	0.00815026	Not differentially expressed
F2Z456	cytochrome b5 reductase 3(Cyb5r3)	1.59897	0.1544	0.00030688	0.000191923	Not differentially expressed
P16460	argininosuccinate synthetase 1(Ass1)	0.903022	0.1557	0.00022605	0.000250326	Not differentially expressed
P08228	superoxide dismutase 1, soluble(Sod1)	1.12624	0.1558	0.00193917	0.00172181	Not differentially expressed
Q3UP42	S100 calcium binding protein A9 (calgranulin B)(S100a9)	0.91862	0.157	0.0053227	0.00579424	Not differentially expressed
E9PZF0	NA	1.1094	0.1573	0.0013819	0.00124563	Not differentially expressed
Q8K426	resistin like gamma(Retnlg)	0.859991	0.1573	0.000414521	0.000482006	Not differentially expressed
A0A140T8N1	immunoglobulin kappa chain variable 1-88(Igkv1-88)	1.22361	0.1574	0.000597323	0.000488164	Not differentially expressed
A0A140LHG8	signal peptidase complex subunit 2 homolog (S. cerevisiae)(Spcs2)	1.10088	0.1587	0.000341836	0.000310513	Not differentially expressed
Q922B2	aspartyl-tRNA synthetase(Dars)	1.24655	0.1594	0.000337883	0.000271055	Not differentially expressed
Q99KE1	malic enzyme 2, NAD(+)-dependent, mitochondrial(Me2)	0.664783	0.1597	0.000155724	0.000234248	Not differentially expressed
H3BIV7	protein phosphatase 2, regulatory subunit A, beta(Ppp2r1b)	0.892172	0.1603	0.000227992	0.000255547	Not differentially expressed
Q8R5J9	ADP-ribosylation factor-like 6 interacting protein 5(Arl6ip5)	1.46346	0.1604	0.000296163	0.000202372	Not differentially expressed
Q9CSN1	SNW domain containing 1(Snw1)	1.46307	0.1604	0.000103878	7.1e-05	Not differentially expressed
P63005	platelet-activating factor acetylhydrolase, isoform 1b, subunit 1(Pafah1b1)	0.827295	0.1607	0.000167706	0.000202716	Not differentially expressed
P06745	glucose phosphate isomerase 1(Gpi1)	1.14106	0.1621	0.00100218	0.000878291	Not differentially expressed
Q64213	splicing factor 1(Sf1)	1.62174	0.1621	7.46e-05	4.6e-05	Not differentially expressed
A2A4J8	vacuolar protein sorting 25(Vps25)	1.62332	0.1621	0.000132463	8.16e-05	Not differentially expressed
Q9DCC5	chromobox 3(Cbx3)	0.92152	0.1621	0.00117318	0.00127309	Not differentially expressed
O08797	serine (or cysteine) peptidase inhibitor, clade B, member 9(Serpinb9)	1.5212	0.1621	6.1e-05	4.01e-05	Not differentially expressed
Q8QZY9	splicing factor 3b, subunit 4(Sf3b4)	1.51977	0.1621	5.38e-05	3.54e-05	Not differentially expressed
A0A0R4J093	cytidine monophosphate (UMP-CMP) kinase 1(Cmpk1)	1.20597	0.163	0.000582181	0.000482748	Not differentially expressed
Q58EW0	ribosomal protein L18(Rpl18)	1.09095	0.1641	0.0010025	0.000918924	Not differentially expressed
Q80UR4	protease, serine 34(Prss34)	0.790329	0.1643	0.000163335	0.000206667	Not differentially expressed
Q9D7H3	RNA 3'-terminal phosphate cyclase(Rtca)	0.555904	0.1643	7.45e-05	0.000134016	Not differentially expressed
Q9DCG9	tRNA methyltransferase 11-2(Trmt112)	1.11593	0.1651	0.000205623	0.000184261	Not differentially expressed
P11352	glutathione peroxidase 1(Gpx1)	1.06765	0.1671	0.00133695	0.00125223	Not differentially expressed
P14733	lamin B1(Lmnb1)	0.939335	0.1685	0.00201466	0.00214477	Not differentially expressed
E9PV24	fibrinogen alpha chain(Fga)	1.22502	0.1686	0.000201562	0.000164538	Not differentially expressed
Q3UV17	keratin 76(Krt76)	0.516171	0.169	7.71e-05	0.000149369	Not differentially expressed
Q544Q7	ATPase, Na+/K+ transporting, beta 3 polypeptide(Atp1b3)	0.874175	0.1692	0.000180685	0.000206692	Not differentially expressed
Q9D8W5	proteasome (prosome, macropain) 26S subunit, non-ATPase, 12(Psmd12)	1.22895	0.1696	0.000201438	0.000163911	Not differentially expressed
Q3TXT7	RuvB-like protein 2(Ruvbl2)	1.0764	0.172	0.000308664	0.000286755	Not differentially expressed
Q9EQH2	endoplasmic reticulum aminopeptidase 1(Erap1)	1.31519	0.1729	4.59e-05	3.49e-05	Not differentially expressed
Q3THE2	myosin, light chain 12B, regulatory(Myl12b)	0.893548	0.1738	0.00125661	0.00140631	Not differentially expressed
D3YYD0	olfactomedin 4(Olfm4)	1.8084	0.1742	6.89e-05	3.81e-05	Not differentially expressed
P70372	ELAV (embryonic lethal, abnormal vision)-like 1 (Hu antigen R)(Elavl1)	1.16841	0.1744	0.000523245	0.000447826	Not differentially expressed
A0A0R4J2B2	potassium channel tetramerisation domain containing 12(Kctd12)	1.40742	0.1745	0.000280142	0.000199047	Not differentially expressed
Q80XU3	nuclear casein kinase and cyclin-dependent kinase substrate 1(Nucks1)	1.19279	0.179	0.000214374	0.000179725	Not differentially expressed
P62281	ribosomal protein S11(Rps11)	1.11104	0.179	0.00136384	0.00122753	Not differentially expressed
Q9DCW4	electron transferring flavoprotein, beta polypeptide(Etfb)	0.904389	0.1791	0.000730316	0.000807524	Not differentially expressed
Q9CVB6	actin related protein 2/3 complex, subunit 2(Arpc2)	0.929443	0.1792	0.00105248	0.00113237	Not differentially expressed
P50580	proliferation-associated 2G4(Pa2g4)	1.09161	0.1793	0.000637004	0.000583546	Not differentially expressed
E9QK41	actin-binding LIM protein 1(Ablim1)	0.809224	0.1795	3.86e-05	4.77e-05	Not differentially expressed
Q8VBT0	thioredoxin-related transmembrane protein 1(Tmx1)	0.80974	0.1795	0.000119537	0.000147624	Not differentially expressed
Q61686	chromobox 5(Cbx5)	1.40274	0.1795	0.000243839	0.000173831	Not differentially expressed
P62827	RAN, member RAS oncogene family(Ran)	1.07104	0.1803	0.00187618	0.00175174	Not differentially expressed
P57776	eukaryotic translation elongation factor 1 delta (guanine nucleotide exchange protein)(Eef1d)	1.08249	0.182	0.000214344	0.000198011	Not differentially expressed
Q8BG07	phospholipase D family, member 4(Pld4)	0.73116	0.1827	8.05e-05	0.000110099	Not differentially expressed
P13864	DNA methyltransferase (cytosine-5) 1(Dnmt1)	1.33687	0.1829	5.04e-05	3.77e-05	Not differentially expressed
P10630	eukaryotic translation initiation factor 4A2(Eif4a2)	1.0887	0.1839	0.000573242	0.00052654	Not differentially expressed
Q99JF8	PC4 and SFRS1 interacting protein 1(Psip1)	1.19286	0.1848	0.000361108	0.000302724	Not differentially expressed
Q3UZ39	leucine rich repeat (in FLII) interacting protein 1(Lrrfip1)	0.589286	0.1852	4.29e-05	7.28e-05	Not differentially expressed
Q9Z1D1	eukaryotic translation initiation factor 3, subunit G(Eif3g)	1.1585	0.1865	0.000329753	0.000284638	Not differentially expressed
Q9CRB2	NHP2 ribonucleoprotein(Nhp2)	0.899832	0.1866	0.000645735	0.000717617	Not differentially expressed
F6VW30	tyrosine 3-monooxygenase/tryptophan 5-monooxygenase activation protein, theta polypeptide(Ywhaq)	1.08259	0.1866	0.00111735	0.00103211	Not differentially expressed
P15864	histone cluster 1, H1c(Hist1h1c)	0.88736	0.1872	0.00565083	0.00636813	Not differentially expressed
O35955	proteasome (prosome, macropain) subunit, beta type 10(Psmb10)	1.11001	0.1873	0.000429813	0.000387217	Not differentially expressed
D3YVN7	Tu translation elongation factor pseudogene(Gm9755)	0.937301	0.1873	0.000478178	0.000510165	Not differentially expressed
F6QA74	apurinic/apyrimidinic endonuclease 1(Apex1)	0.82901	0.1874	0.000391528	0.000472284	Not differentially expressed
Q99N15	hydroxysteroid (17-beta) dehydrogenase 10(Hsd17b10)	0.757776	0.1887	0.00022956	0.000302939	Not differentially expressed
O35639	annexin A3(Anxa3)	1.07419	0.1889	0.000548315	0.000510447	Not differentially expressed
A6H6M1	CD3 antigen, epsilon polypeptide(Cd3e)	0.671827	0.1895	8.28e-05	0.000123246	Not differentially expressed
Q9D0J8	parathymosin(Ptms)	0.85351	0.1902	0.000633208	0.000741887	Not differentially expressed
Q497K3	small nuclear ribonucleoprotein polypeptide F(Snrpf)	0.841088	0.1904	0.000427514	0.000508287	Not differentially expressed
S4R1M2	scaffold attachment factor B(Safb)	0.853356	0.1907	0.000123699	0.000144956	Not differentially expressed
Q3UWB6	mast cell protease 8(Mcpt8)	1.23221	0.1914	9.87e-05	8.01e-05	Not differentially expressed
P62320	small nuclear ribonucleoprotein D3(Snrpd3)	0.88953	0.1915	0.00106064	0.00119236	Not differentially expressed
Q76MZ3	protein phosphatase 2, regulatory subunit A, alpha(Ppp2r1a)	0.962317	0.1925	0.000498556	0.000518079	Not differentially expressed
Q9Z277	bromodomain adjacent to zinc finger domain, 1B(Baz1b)	1.5892	0.1925	6.77e-05	4.26e-05	Not differentially expressed
Q62318	tripartite motif-containing 28(Trim28)	1.12302	0.1952	0.000391003	0.00034817	Not differentially expressed
O89053	coronin, actin binding protein 1A(Coro1a)	0.919478	0.1956	0.00230421	0.002506	Not differentially expressed
B7ZNL2	nucleosome assembly protein 1-like 4(Nap1l4)	1.22676	0.1979	0.000342856	0.000279482	Not differentially expressed
Q61753	3-phosphoglycerate dehydrogenase(Phgdh)	1.12168	0.1979	0.000388116	0.000346013	Not differentially expressed
Q8VHM5	heterogeneous nuclear ribonucleoprotein R(Hnrnpr)	0.900251	0.1993	0.000326171	0.000362311	Not differentially expressed
Q9CQ75	NADH dehydrogenase (ubiquinone) 1 alpha subcomplex, 2(Ndufa2)	1.15985	0.1995	0.000272899	0.000235289	Not differentially expressed
G3UYK8	coronin, actin binding protein 1A(Coro1a)	0.910997	0.202	0.00192106	0.00210874	Not differentially expressed
P37040	P450 (cytochrome) oxidoreductase(Por)	2.0905	0.2021	4.62e-05	2.21e-05	Not differentially expressed
P62317	small nuclear ribonucleoprotein D2(Snrpd2)	1.10114	0.2034	0.00106072	0.000963296	Not differentially expressed
Q5BLJ7	ribosomal protein S13(Rps13)	0.951451	0.2037	0.00117289	0.00123273	Not differentially expressed
Q62261	spectrin beta, non-erythrocytic 1(Sptbn1)	0.873401	0.2039	0.000154751	0.000177182	Not differentially expressed
Q9CY97	Ssu72 RNA polymerase II CTD phosphatase homolog (yeast)(Ssu72)	1.47822	0.2066	0.000228795	0.000154777	Not differentially expressed
A0A0R4J2C3	DEAH (Asp-Glu-Ala-His) box polypeptide 9(Dhx9)	0.88525	0.2075	0.000306793	0.000346561	Not differentially expressed
Q62422	osteoclast stimulating factor 1(Ostf1)	1.30244	0.2086	0.00044659	0.000342888	Not differentially expressed
A2RS58	v-crk avian sarcoma virus CT10 oncogene homolog-like(Crkl)	1.17841	0.2088	0.000249808	0.000211988	Not differentially expressed
A2RSV8	cytochrome c oxidase subunit IV isoform 1(Cox4i1)	1.22932	0.2094	0.000987811	0.000803542	Not differentially expressed
Q9D8L3	signal sequence receptor, delta(Ssr4)	0.859883	0.2105	0.000365923	0.00042555	Not differentially expressed
Q99MR6	serrate RNA effector molecule homolog (Arabidopsis)(Srrt)	1.29941	0.2106	0.000142215	0.000109446	Not differentially expressed
P05202	glutamatic-oxaloacetic transaminase 2, mitochondrial(Got2)	0.929374	0.2107	0.000664705	0.000715218	Not differentially expressed
P07724	albumin(Alb)	0.910486	0.2112	0.00045272	0.000497229	Not differentially expressed
Q9CRB9	coiled-coil-helix-coiled-coil-helix domain containing 3(Chchd3)	0.824406	0.2125	0.000238246	0.000288991	Not differentially expressed
O70145	neutrophil cytosolic factor 2(Ncf2)	1.27975	0.2143	0.000173278	0.0001354	Not differentially expressed
Q8C3J5	dedicator of cyto-kinesis 2(Dock2)	1.07199	0.2148	0.000153278	0.000142984	Not differentially expressed
P49722	proteasome (prosome, macropain) subunit, alpha type 2(Psma2)	0.911086	0.215	0.00041012	0.000450144	Not differentially expressed
Q80YR5	scaffold attachment factor B2(Safb2)	0.86559	0.2156	0.000112332	0.000129775	Not differentially expressed
Q059I1	ribosomal protein S28(Rps28)	0.919781	0.2183	0.00143185	0.00155673	Not differentially expressed
F8WJE0	SAM domain and HD domain, 1(Samhd1)	0.976725	0.2184	0.00129799	0.00132892	Not differentially expressed
P05201	glutamic-oxaloacetic transaminase 1, soluble(Got1)	1.08006	0.2193	0.000392499	0.000363406	Not differentially expressed
P62814	ATPase, H+ transporting, lysosomal V1 subunit B2(Atp6v1b2)	1.21911	0.22	0.000232452	0.000190674	Not differentially expressed
Q8BL97	serine/arginine-rich splicing factor 7(Srsf7)	1.13857	0.2228	0.00065493	0.00057522	Not differentially expressed
Q3U4W8	ubiquitin specific peptidase 5 (isopeptidase T)(Usp5)	1.0924	0.2228	0.000140526	0.00012864	Not differentially expressed
D3YW43	heat shock protein 8(Hspa8)	0.951067	0.2232	0.00209232	0.00219997	Not differentially expressed
P01872	immunoglobulin heavy constant mu(Ighm)	1.05155	0.2232	0.00112431	0.00106919	Not differentially expressed
P70429	Ena-vasodilator stimulated phosphoprotein(Evl)	1.13843	0.2238	0.000510034	0.000448017	Not differentially expressed
P14901	heme oxygenase 1(Hmox1)	0.597509	0.2238	6.42e-05	0.000107446	Not differentially expressed
P10639	thioredoxin 1(Txn1)	1.28077	0.2243	0.000975587	0.000761718	Not differentially expressed
Q8R2S8	CD177 antigen(Cd177)	1.12751	0.2251	0.000177485	0.000157413	Not differentially expressed
Q99020	heterogeneous nuclear ribonucleoprotein A/B(Hnrnpab)	1.11494	0.2259	0.00087131	0.000781488	Not differentially expressed
Q6P069	sorcin(Sri)	0.927511	0.2272	0.000710426	0.000765949	Not differentially expressed
F6WR45	chromodomain helicase DNA binding protein 4(Chd4)	1.08168	0.2273	0.000121698	0.000112508	Not differentially expressed
Q9DC69	NADH dehydrogenase (ubiquinone) 1 alpha subcomplex, 9(Ndufa9)	1.08168	0.2273	0.000143326	0.000132503	Not differentially expressed
Q9QYC0	adducin 1 (alpha)(Add1)	1.26571	0.2277	0.000163371	0.000129075	Not differentially expressed
Q4FK86	peptidoglycan recognition protein 1(Pglyrp1)	1.09718	0.2279	0.000463803	0.000422722	Not differentially expressed
P70404	isocitrate dehydrogenase 3 (NAD+), gamma(Idh3g)	1.18333	0.2287	0.000183909	0.000155416	Not differentially expressed
Q8BP67	ribosomal protein L24(Rpl24)	1.18257	0.2296	0.000864551	0.000731076	Not differentially expressed
P09411	phosphoglycerate kinase 1(Pgk1)	0.91443	0.2302	0.00115281	0.00126068	Not differentially expressed
Q3U1U4	integrin alpha M(Itgam)	1.10392	0.232	0.000193966	0.000175706	Not differentially expressed
P17665	cytochrome c oxidase subunit VIIc(Cox7c)	1.24385	0.2323	0.000375584	0.000301952	Not differentially expressed
Q3TYS2	cDNA sequence BC017643(BC017643)	1.09638	0.2328	0.000450948	0.000411308	Not differentially expressed
P57759	endoplasmic reticulum protein 29(Erp29)	1.10074	0.2335	0.000370221	0.000336339	Not differentially expressed
Q8R326	paraspeckle protein 1(Pspc1)	1.15976	0.2355	0.000169938	0.000146528	Not differentially expressed
F8WGL3	cofilin 1, non-muscle(Cfl1)	1.06504	0.236	0.00476524	0.00447425	Not differentially expressed
P84099	ribosomal protein L19(Rpl19)	0.903711	0.2366	0.000878474	0.000972074	Not differentially expressed
Q9EPB4	PYD and CARD domain containing(Pycard)	0.831117	0.2371	0.000276605	0.000332811	Not differentially expressed
A0A0G2JFX7	RNA binding motif protein 8a(Rbm8a)	0.882606	0.2389	0.000386749	0.00043819	Not differentially expressed
P68433	histone cluster 1, H3g(Hist1h3g)	0.942196	0.2389	0.00836217	0.00887519	Not differentially expressed
Q9CPW4	actin related protein 2/3 complex, subunit 5(Arpc5)	0.957747	0.2394	0.000828909	0.000865478	Not differentially expressed
F7AA45	RNA binding motif protein 39(Rbm39)	1.16911	0.2397	0.000350634	0.000299915	Not differentially expressed
Q58EA6	ribosomal protein S25(Rps25)	1.07205	0.2397	0.00128526	0.00119889	Not differentially expressed
Q99LB4	capping protein (actin filament), gelsolin-like(Capg)	0.938123	0.2414	0.000692576	0.000738257	Not differentially expressed
B7ZCF1	proteasome (prosome, macropain) 26S subunit, ATPase 3(Psmc3)	0.910569	0.2414	0.000176512	0.000193848	Not differentially expressed
Q62293	T cell specific GTPase 1(Tgtp1)	1.09854	0.2414	0.000141889	0.000129162	Not differentially expressed
Q64433	heat shock protein 1 (chaperonin 10)(Hspe1)	1.08061	0.242	0.00237749	0.00220015	Not differentially expressed
Q62523	zyxin(Zyx)	0.856455	0.2423	8.64e-05	0.000100881	Not differentially expressed
Q61233	lymphocyte cytosolic protein 1(Lcp1)	1.04683	0.2425	0.00245045	0.00234084	Not differentially expressed
P56480	ATP synthase, H+ transporting mitochondrial F1 complex, beta subunit(Atp5b)	1.04134	0.2436	0.00161009	0.00154616	Not differentially expressed
Q791V5	mitochondrial carrier 2(Mtch2)	1.19479	0.2485	0.000315857	0.000264362	Not differentially expressed
P62309	small nuclear ribonucleoprotein polypeptide G(Snrpg)	0.804293	0.2487	0.000972027	0.00120855	Not differentially expressed
Q61735	CD47 antigen (Rh-related antigen, integrin-associated signal transducer)(Cd47)	0.820688	0.2488	8.41e-05	0.000102475	Not differentially expressed
Q3TIX9	ubiquitin specific peptidase 39(Usp39)	0.692861	0.2491	7.87e-05	0.000113587	Not differentially expressed
Q3UBT1	Y box protein 1(Ybx1)	1.12243	0.2495	0.000388712	0.000346314	Not differentially expressed
Q3UJB0	splicing factor 3b, subunit 2(Sf3b2)	1.17267	0.2502	0.000143463	0.000122339	Not differentially expressed
Q505L1	actin-like 6A(Actl6a)	0.853902	0.2505	0.000240294	0.000281407	Not differentially expressed
P47791	glutathione reductase(Gsr)	0.915122	0.2508	0.000375641	0.000410482	Not differentially expressed
O08547	SEC22 homolog B, vesicle trafficking protein(Sec22b)	0.83044	0.2515	0.000258971	0.000311848	Not differentially expressed
P29758	ornithine aminotransferase(Oat)	0.801984	0.2528	0.000166435	0.000207529	Not differentially expressed
P62315	small nuclear ribonucleoprotein D1(Snrpd1)	0.922816	0.2528	0.000968447	0.00104945	Not differentially expressed
E9QNN1	DEAH (Asp-Glu-Ala-His) box polypeptide 9(Dhx9)	0.961284	0.2533	0.000416712	0.000433495	Not differentially expressed
G3UYG0	actin, gamma, cytoplasmic 1(Actg1)	0.943224	0.2534	0.011705	0.0124095	Not differentially expressed
Q4KML4	ABRA C-terminal like(Abracl)	0.895245	0.2541	0.000446149	0.000498354	Not differentially expressed
Q3UXS0	secretory carrier membrane protein 3(Scamp3)	0.895251	0.2541	0.000103252	0.000115333	Not differentially expressed
Q6IRU2	tropomyosin 4(Tpm4)	0.92889	0.2545	0.0015141	0.00163	Not differentially expressed
P60335	poly(rC) binding protein 1(Pcbp1)	1.07861	0.2561	0.000732864	0.000679453	Not differentially expressed
P05063	aldolase C, fructose-bisphosphate(Aldoc)	1.06743	0.2562	0.00033904	0.000317623	Not differentially expressed
O08784	treacle ribosome biogenesis factor 1(Tcof1)	0.932495	0.2566	0.000198199	0.000212547	Not differentially expressed
Q9CQM5	thioredoxin domain containing 17(Txndc17)	0.851947	0.2572	0.000464397	0.000545101	Not differentially expressed
Q4FK49	pyrophosphatase (inorganic) 1(Ppa1)	1.11258	0.2592	0.000346857	0.00031176	Not differentially expressed
H3BJQ7	peroxiredoxin 5(Prdx5)	1.07535	0.261	0.00192267	0.00178794	Not differentially expressed
Q00PI9	heterogeneous nuclear ribonucleoprotein U-like 2(Hnrnpul2)	1.04956	0.262	0.000442869	0.000421958	Not differentially expressed
A0A140LJ68	protein arginine N-methyltransferase 1(Prmt1)	1.21122	0.2628	0.00043758	0.000361273	Not differentially expressed
Q505B7	zinc finger and BTB domain containing 8 opposite strand(Zbtb8os)	0.841925	0.2629	0.000152993	0.000181718	Not differentially expressed
P11247	myeloperoxidase(Mpo)	0.954482	0.2633	0.000837613	0.000877558	Not differentially expressed
O08795	protein kinase C substrate 80K-H(Prkcsh)	1.12609	0.2633	0.00020864	0.000185279	Not differentially expressed
Q9CY58	serpine1 mRNA binding protein 1(Serbp1)	0.927314	0.2645	0.000459346	0.000495351	Not differentially expressed
Q4FZH2	ribosomal protein L26(Rpl26)	0.961559	0.2653	0.0014656	0.00152419	Not differentially expressed
P08030	adenine phosphoribosyl transferase(Aprt)	1.13651	0.2668	0.000533637	0.000469542	Not differentially expressed
P03921	NADH dehydrogenase subunit 5(ND5)	1.31926	0.2676	5e-05	3.79e-05	Not differentially expressed
Q5SVY2	peptidylprolyl isomerase A(Ppia)	0.956555	0.2681	0.00482057	0.00503951	Not differentially expressed
P08556	neuroblastoma ras oncogene(Nras)	0.984023	0.2703	0.000470251	0.000477886	Not differentially expressed
P63101	tyrosine 3-monooxygenase/tryptophan 5-monooxygenase activation protein, zeta polypeptide(Ywhaz)	0.934223	0.2715	0.00266726	0.00285505	Not differentially expressed
Q9DBS1	transmembrane protein 43(Tmem43)	0.893116	0.2719	0.000164603	0.000184302	Not differentially expressed
G3UWL7	H2A histone family, member Z(H2afz)	0.930896	0.272	0.00711686	0.00764518	Not differentially expressed
Q9JM76	actin related protein 2/3 complex, subunit 3(Arpc3)	0.948326	0.2725	0.000799226	0.000842776	Not differentially expressed
P54822	adenylosuccinate lyase(Adsl)	0.940372	0.2732	0.000111641	0.00011872	Not differentially expressed
Q6ZWZ4	ribosomal protein L36(Rpl36)	0.94037	0.2732	0.00051461	0.000547242	Not differentially expressed
Q9DB20	ATP synthase, H+ transporting, mitochondrial F1 complex, O subunit(Atp5o)	0.930676	0.2738	0.00057102	0.000613554	Not differentially expressed
P47757	capping protein (actin filament) muscle Z-line, beta(Capzb)	0.965967	0.2741	0.0011811	0.00122271	Not differentially expressed
A0A0G2JE52	RAS-related protein-1a(Rap1a)	0.920317	0.2768	0.00102359	0.00111222	Not differentially expressed
Q564E6	Sjogren syndrome antigen B(Ssb)	1.12204	0.2771	0.000563959	0.00050262	Not differentially expressed
P11911	CD79A antigen (immunoglobulin-associated alpha)(Cd79a)	1.11062	0.2781	0.000350494	0.000315585	Not differentially expressed
Q5SX53	solute carrier family 25 (mitochondrial carrier oxoglutarate carrier), member 11(Slc25a11)	1.1122	0.2784	0.000230116	0.000206901	Not differentially expressed
Q9JHU4	dynein cytoplasmic 1 heavy chain 1(Dync1h1)	1.1929	0.2788	5.38e-05	4.51e-05	Not differentially expressed
P54227	stathmin 1(Stmn1)	1.11705	0.2796	0.000658713	0.000589688	Not differentially expressed
E9QAZ2	ribosomal protein L15 pseudogene(Gm10020)	1.06778	0.2805	0.00132486	0.00124076	Not differentially expressed
Q58E49	histone deacetylase 1(Hdac1)	1.10937	0.281	0.000337076	0.000303845	Not differentially expressed
Q64522	histone cluster 2, H2ab(Hist2h2ab)	0.959377	0.2814	0.0126296	0.0131644	Not differentially expressed
P11031	SUB1 homolog (S. cerevisiae)(Sub1)	0.923372	0.2816	0.00111392	0.00120636	Not differentially expressed
P48962	solute carrier family 25 (mitochondrial carrier, adenine nucleotide translocator), member 4(Slc25a4)	1.08021	0.2817	0.00087817	0.000812959	Not differentially expressed
P15532	NME/NM23 nucleoside diphosphate kinase 1(Nme1)	1.05055	0.2826	0.00212342	0.00202124	Not differentially expressed
P62774	myotrophin(Mtpn)	0.901267	0.2836	0.000921334	0.00102227	Not differentially expressed
O08900	IKAROS family zinc finger 3(Ikzf3)	1.24992	0.2836	0.000140693	0.000112562	Not differentially expressed
O55201	suppressor of Ty 5(Supt5)	1.23766	0.2838	0.000121414	9.81e-05	Not differentially expressed
Q9JLV6	polynucleotide kinase 3'- phosphatase(Pnkp)	1.11457	0.2842	0.000106664	9.57e-05	Not differentially expressed
Q8BJY1	proteasome (prosome, macropain) 26S subunit, non-ATPase, 5(Psmd5)	1.16075	0.2849	0.000165984	0.000142997	Not differentially expressed
P22907	hydroxymethylbilane synthase(Hmbs)	1.33263	0.2857	0.000110875	8.32e-05	Not differentially expressed
Q9CWM4	prefoldin 1(Pfdn1)	1.33302	0.2857	0.000164041	0.00012306	Not differentially expressed
Q3UBY5	cathepsin C(Ctsc)	1.06362	0.2861	0.00027092	0.000254716	Not differentially expressed
Q61599	Rho, GDP dissociation inhibitor (GDI) beta(Arhgdib)	1.04858	0.2866	0.00329686	0.00314411	Not differentially expressed
Q6PDG5	SWI/SNF related, matrix associated, actin dependent regulator of chromatin, subfamily c, member 2(Smarcc2)	0.81733	0.2866	6.98e-05	8.54e-05	Not differentially expressed
Q9D8S5	serine/arginine-rich splicing factor 5(Srsf5)	1.14836	0.2869	0.000334525	0.000291308	Not differentially expressed
Q99JI4	proteasome (prosome, macropain) 26S subunit, non-ATPase, 6(Psmd6)	1.35309	0.2877	0.000275057	0.000203281	Not differentially expressed
Q9DB77	ubiquinol cytochrome c reductase core protein 2(Uqcrc2)	0.946534	0.2891	0.000657476	0.000694614	Not differentially expressed
O88456	calpain, small subunit 1(Capns1)	1.09283	0.2898	0.000163993	0.000150062	Not differentially expressed
P61089	ubiquitin-conjugating enzyme E2N(Ube2n)	1.06732	0.2901	0.0010904	0.00102163	Not differentially expressed
E9QAN9	interferon activated gene 203(Ifi203)	1.06061	0.2911	2.8e-05	2.64e-05	Not differentially expressed
P62889	ribosomal protein L30(Rpl30)	1.03932	0.2914	0.00161375	0.0015527	Not differentially expressed
P40142	transketolase(Tkt)	1.03032	0.2919	0.00170968	0.00165937	Not differentially expressed
P40124	CAP, adenylate cyclase-associated protein 1 (yeast)(Cap1)	1.0366	0.292	0.00185766	0.00179206	Not differentially expressed
O88712	C-terminal binding protein 1(Ctbp1)	1.12206	0.293	0.000100649	8.97e-05	Not differentially expressed
P18572	basigin(Bsg)	1.12222	0.293	0.000114103	0.000101676	Not differentially expressed
Q9CZX8	ribosomal protein S19(Rps19)	1.0555	0.2949	0.00129979	0.00123145	Not differentially expressed
Q9D6Z1	NOP56 ribonucleoprotein(Nop56)	1.07914	0.295	0.000814137	0.000754428	Not differentially expressed
Q9WUM5	succinate-CoA ligase, GDP-forming, alpha subunit(Suclg1)	1.08944	0.2978	0.000253017	0.000232245	Not differentially expressed
Q544C5	sialophorin(Spn)	1.09454	0.3002	0.000160265	0.000146422	Not differentially expressed
P68040	receptor for activated C kinase 1(Rack1)	1.03005	0.3011	0.00173406	0.00168348	Not differentially expressed
Q9DCJ5	NADH dehydrogenase (ubiquinone) 1 alpha subcomplex, 8(Ndufa8)	1.23766	0.3046	0.000314544	0.000254144	Not differentially expressed
P97351	ribosomal protein S3A1(Rps3a1)	0.943019	0.3063	0.00122542	0.00129946	Not differentially expressed
Q3U2S8	hydrogen voltage-gated channel 1(Hvcn1)	1.25928	0.3065	0.000206984	0.000164367	Not differentially expressed
D3YXG6	actin related protein 2/3 complex, subunit 2(Arpc2)	1.02355	0.3074	0.00112682	0.0011009	Not differentially expressed
P70269	cathepsin E(Ctse)	0.836067	0.3115	9.1e-05	0.000108843	Not differentially expressed
Q60668	heterogeneous nuclear ribonucleoprotein D(Hnrnpd)	1.04644	0.3124	0.000752906	0.000719494	Not differentially expressed
P97807	fumarate hydratase 1(Fh1)	0.941992	0.3135	0.000451768	0.000479588	Not differentially expressed
Q9JIX8	apoptotic chromatin condensation inducer 1(Acin1)	1.12791	0.3144	6.79e-05	6.02e-05	Not differentially expressed
F8VQC1	signal recognition particle 72(Srp72)	1.38067	0.3159	7e-05	5.07e-05	Not differentially expressed
Q3U1C2	RuvB-like protein 1(Ruvbl1)	1.06277	0.3168	0.000416159	0.00039158	Not differentially expressed
P59999	actin related protein 2/3 complex, subunit 4(Arpc4)	0.9451	0.3183	0.00101621	0.00107524	Not differentially expressed
P10922	H1 histone family, member 0(H1f0)	0.915497	0.3213	0.00051671	0.000564404	Not differentially expressed
P48024	eukaryotic translation initiation factor 1(Eif1)	1.13055	0.3218	0.000653752	0.000578262	Not differentially expressed
P50396	guanosine diphosphate (GDP) dissociation inhibitor 1(Gdi1)	0.937222	0.3224	0.000445278	0.000475104	Not differentially expressed
P01881	immunoglobulin heavy constant delta(Ighd)	0.907513	0.3225	0.000210249	0.000231676	Not differentially expressed
P08071	lactotransferrin(Ltf)	0.964809	0.3229	0.00158114	0.00163881	Not differentially expressed
E9PYU4	chromodomain helicase DNA binding protein 5(Chd5)	0.941176	0.3229	4.64e-05	4.93e-05	Not differentially expressed
P04224	histocompatibility 2, class II antigen E alpha, pseudogene(H2-Ea-ps)	1.07786	0.3255	0.000381777	0.000354198	Not differentially expressed
G5E866	splicing factor 3b, subunit 1(Sf3b1)	0.945843	0.3262	0.000181041	0.000191407	Not differentially expressed
D3YVH7	proliferation-associated 2G4(Pa2g4)	1.06174	0.3263	0.000569109	0.000536015	Not differentially expressed
E9Q2D1	actin, beta(Actb)	0.96129	0.3264	0.0050636	0.0052675	Not differentially expressed
P80318	chaperonin containing Tcp1, subunit 3 (gamma)(Cct3)	1.08017	0.3269	0.000496917	0.000460035	Not differentially expressed
Q5SUS9	Ewing sarcoma breakpoint region 1(Ewsr1)	0.952574	0.329	0.000177517	0.000186355	Not differentially expressed
Q9CY66	GAR1 ribonucleoprotein(Gar1)	0.87647	0.3296	0.000276046	0.000314952	Not differentially expressed
G3X956	suppressor of Ty 16(Supt16)	1.05426	0.3297	0.000135117	0.000128163	Not differentially expressed
P63017	heat shock protein 8(Hspa8)	1.02496	0.3298	0.00254902	0.00248694	Not differentially expressed
Q8VE37	regulator of chromosome condensation 1(Rcc1)	1.06053	0.3304	0.000290443	0.000273865	Not differentially expressed
D6REF3	tyrosine 3-monooxygenase/tryptophan 5-monooxygenase activation protein, epsilon polypeptide(Ywhae)	1.08696	0.3307	0.000841222	0.000773919	Not differentially expressed
Q561N5	ribosomal protein S18(Rps18)	1.04353	0.3323	0.00164634	0.00157766	Not differentially expressed
P47962	ribosomal protein L5(Rpl5)	1.05845	0.3345	0.000993582	0.000938715	Not differentially expressed
O54824	interleukin 16(Il16)	0.945874	0.3362	0.000216205	0.000228577	Not differentially expressed
Q9JK81	melanocyte proliferating gene 1(Myg1)	0.904474	0.3364	0.000146523	0.000161998	Not differentially expressed
P19157	glutathione S-transferase, pi 1(Gstp1)	0.905362	0.3366	0.000605994	0.000669339	Not differentially expressed
Q9JKF1	IQ motif containing GTPase activating protein 1(Iqgap1)	0.978892	0.3377	0.000430452	0.000439734	Not differentially expressed
Q9ES52	inositol polyphosphate-5-phosphatase D(Inpp5d)	1.07078	0.3379	7.11e-05	6.64e-05	Not differentially expressed
P62996	transformer 2 beta homolog (Drosophila)(Tra2b)	0.916402	0.3384	0.000420063	0.000458383	Not differentially expressed
Q921M3	splicing factor 3b, subunit 3(Sf3b3)	1.0502	0.3385	0.000341763	0.000325426	Not differentially expressed
P63168	dynein light chain LC8-type 1(Dynll1)	0.931582	0.3388	0.000695061	0.000746108	Not differentially expressed
P43404	zeta-chain (TCR) associated protein kinase(Zap70)	0.722153	0.339	5.77e-05	7.99e-05	Not differentially expressed
Q9WV55	vesicle-associated membrane protein, associated protein A(Vapa)	1.12523	0.3393	0.000254848	0.000226485	Not differentially expressed
Q8VDN2	ATPase, Na+/K+ transporting, alpha 1 polypeptide(Atp1a1)	0.948611	0.3397	0.000235005	0.000247736	Not differentially expressed
Q9R1P1	proteasome (prosome, macropain) subunit, beta type 3(Psmb3)	0.844258	0.3401	0.000564476	0.000668606	Not differentially expressed
P24527	leukotriene A4 hydrolase(Lta4h)	1.02524	0.3411	0.000724948	0.000707099	Not differentially expressed
Q9D1R9	ribosomal protein L34(Rpl34)	1.06217	0.3432	0.000903576	0.000850691	Not differentially expressed
Q6ZWQ9	myosin, light chain 12A, regulatory, non-sarcomeric(Myl12a)	1.03929	0.3459	0.00135601	0.00130474	Not differentially expressed
Q0PD50	RAB8A, member RAS oncogene family(Rab8a)	1.09852	0.3459	0.000254057	0.000231272	Not differentially expressed
D3Z7P3	glutaminase(Gls)	1.16482	0.3461	9.47e-05	8.13e-05	Not differentially expressed
D0QMC3	myeloid nuclear differentiation antigen like(Mndal)	0.940571	0.3476	0.000265635	0.000282419	Not differentially expressed
Q9QUM9	proteasome (prosome, macropain) subunit, alpha type 6(Psma6)	1.08033	0.3477	0.000557637	0.000516173	Not differentially expressed
Q9JHJ0	tropomodulin 3(Tmod3)	0.939085	0.3478	0.000389712	0.000414991	Not differentially expressed
Q91VJ5	polyglutamine binding protein 1(Pqbp1)	1.08409	0.349	0.000173354	0.000159907	Not differentially expressed
P10107	annexin A1(Anxa1)	0.969018	0.3493	0.00169735	0.00175162	Not differentially expressed
Q9CR51	ATPase, H+ transporting, lysosomal V1 subunit G1(Atp6v1g1)	0.82283	0.3495	0.00013265	0.000161212	Not differentially expressed
Q9D287	breast carcinoma amplified sequence 2(Bcas2)	0.823669	0.3495	6.96e-05	8.45e-05	Not differentially expressed
Q8CIN4	p21 protein (Cdc42/Rac)-activated kinase 2(Pak2)	0.950619	0.3497	0.000194376	0.000204473	Not differentially expressed
Q545X8	ribosomal protein S4, X-linked(Rps4x)	0.968347	0.3511	0.00197607	0.00204066	Not differentially expressed
Q9CZ44	NSFL1 (p97) cofactor (p47)(Nsfl1c)	1.03367	0.3539	0.000577129	0.000558328	Not differentially expressed
Q99LC5	electron transferring flavoprotein, alpha polypeptide(Etfa)	1.10012	0.355	0.000429919	0.000390793	Not differentially expressed
Q3U0V1	KH-type splicing regulatory protein(Khsrp)	1.06359	0.3557	0.000414433	0.000389656	Not differentially expressed
Q61598	guanosine diphosphate (GDP) dissociation inhibitor 2(Gdi2)	0.965298	0.3566	0.00117524	0.0012175	Not differentially expressed
Q059V7	cathepsin G(Ctsg)	1.10634	0.3568	0.000351036	0.000317294	Not differentially expressed
Q99KV1	DnaJ heat shock protein family (Hsp40) member B11(Dnajb11)	1.05848	0.3575	0.000150933	0.000142594	Not differentially expressed
Q9JL26	formin-like 1(Fmnl1)	0.884534	0.3585	9.46e-05	0.000106949	Not differentially expressed
Q91Z50	flap structure specific endonuclease 1(Fen1)	0.958142	0.3599	0.000142195	0.000148407	Not differentially expressed
Q9QUM0	integrin alpha 2b(Itga2b)	1.23641	0.3602	4.55e-05	3.68e-05	Not differentially expressed
Q3UM45	protein phosphatase 1, regulatory (inhibitor) subunit 7(Ppp1r7)	1.05906	0.361	0.000218719	0.000206521	Not differentially expressed
P68510	tyrosine 3-monooxygenase/tryptophan 5-monooxygenase activation protein, eta polypeptide(Ywhah)	0.969154	0.3611	0.00107272	0.00110686	Not differentially expressed
Q50HX4	RAB14, member RAS oncogene family(Rab14)	0.966538	0.3612	0.000707824	0.000732329	Not differentially expressed
Q91VC3	eukaryotic translation initiation factor 4A3(Eif4a3)	1.03113	0.3642	0.000579281	0.00056179	Not differentially expressed
O08539	bridging integrator 1(Bin1)	1.08637	0.3647	0.000211629	0.000194803	Not differentially expressed
Q9CQB4	ubiquinol-cytochrome c reductase binding protein(Uqcrb)	1.12861	0.3648	0.000410436	0.000363664	Not differentially expressed
A0A0R4J1I6	nucleoporin 210(Nup210)	1.05221	0.3659	0.000127764	0.000121424	Not differentially expressed
O09061	proteasome (prosome, macropain) subunit, beta type 1(Psmb1)	1.10471	0.3687	0.000686052	0.000621027	Not differentially expressed
Q9Z2U1	proteasome (prosome, macropain) subunit, alpha type 5(Psma5)	1.0755	0.3699	0.000540092	0.000502177	Not differentially expressed
Q5XJF6	ribosomal protein L10A(Rpl10a)	0.966482	0.3702	0.000845566	0.000874891	Not differentially expressed
Q504P4	heat shock protein 8(Hspa8)	1.01595	0.3737	0.00251643	0.00247694	Not differentially expressed
Q9EQH3	VPS35 retromer complex component(Vps35)	0.920765	0.3738	0.000119437	0.000129715	Not differentially expressed
Q80TY0	formin binding protein 1(Fnbp1)	0.922842	0.3741	0.000103517	0.000112172	Not differentially expressed
F6ZV59	heterogeneous nuclear ribonucleoprotein D(Hnrnpd)	1.04336	0.3749	0.00115158	0.00110371	Not differentially expressed
P34884	macrophage migration inhibitory factor(Mif)	1.05299	0.375	0.00103929	0.000986992	Not differentially expressed
P27773	protein disulfide isomerase associated 3(Pdia3)	1.02716	0.3781	0.00217576	0.00211823	Not differentially expressed
E9QKR0	guanine nucleotide binding protein (G protein), beta 2(Gnb2)	0.979867	0.3786	0.00044314	0.000452245	Not differentially expressed
Q792S7	transporter 2, ATP-binding cassette, sub-family B (MDR/TAP)(Tap2)	1.06599	0.3796	0.000147979	0.000138818	Not differentially expressed
Q61598	guanosine diphosphate (GDP) dissociation inhibitor 2(Gdi2)	0.970293	0.3809	0.00109776	0.00113137	Not differentially expressed
P35550	fibrillarin(Fbl)	1.02994	0.3813	0.00120699	0.00117191	Not differentially expressed
Q32MD7	regulator of G-protein signalling 10(Rgs10)	1.0886	0.3813	0.000255291	0.000234514	Not differentially expressed
Q5F271	pleckstrin(Plek)	1.03795	0.3818	0.000266736	0.000256983	Not differentially expressed
Q9Z2U0	proteasome (prosome, macropain) subunit, alpha type 7(Psma7)	1.01976	0.3838	0.00110407	0.00108268	Not differentially expressed
Q8CJG0	argonaute RISC catalytic subunit 2(Ago2)	1.08586	0.3845	4.3e-05	3.96e-05	Not differentially expressed
Q9CQV8	tyrosine 3-monooxygenase/tryptophan 5-monooxygenase activation protein, beta polypeptide(Ywhab)	0.975696	0.3851	0.00137566	0.00140993	Not differentially expressed
G3X9W0	heterogeneous nuclear ribonucleoprotein D(Hnrnpd)	1.0316	0.3864	0.000738109	0.000715497	Not differentially expressed
B2RXM7	SAP domain containing ribonucleoprotein(Sarnp)	0.96496	0.3884	0.00045125	0.000467636	Not differentially expressed
Q64511	topoisomerase (DNA) II beta(Top2b)	0.966937	0.3906	0.00021048	0.000217677	Not differentially expressed
P62918	ribosomal protein L8(Rpl8)	1.02569	0.3912	0.000760706	0.000741651	Not differentially expressed
O08692	neutrophilic granule protein(Ngp)	0.982373	0.3929	0.00430862	0.00438594	Not differentially expressed
A2AQP0	myosin, heavy chain 7B, cardiac muscle, beta(Myh7b)	0.900474	0.393	1.9e-05	2.11e-05	Not differentially expressed
Q60930	voltage-dependent anion channel 2(Vdac2)	0.985801	0.3936	0.000956899	0.000970682	Not differentially expressed
Q60972	retinoblastoma binding protein 4(Rbbp4)	0.964344	0.3941	0.00035511	0.00036824	Not differentially expressed
Q9R1P3	proteasome (prosome, macropain) subunit, beta type 2(Psmb2)	0.993454	0.3944	0.000435542	0.000438412	Not differentially expressed
Q14AQ1	proteasome (prosome, macropain) 26S subunit, ATPase, 6(Psmc6)	1.08066	0.3968	0.000115073	0.000106484	Not differentially expressed
P21107	tropomyosin 3, gamma(Tpm3)	0.985644	0.3971	0.00299605	0.00303968	Not differentially expressed
Q91WN1	DnaJ heat shock protein family (Hsp40) member C9(Dnajc9)	1.03936	0.3981	0.000441893	0.000425159	Not differentially expressed
Q62376	small nuclear ribonucleoprotein 70 (U1)(Snrnp70)	1.03877	0.3988	0.000360061	0.000346624	Not differentially expressed
Q99MD9	nuclear autoantigenic sperm protein (histone-binding)(Nasp)	0.95037	0.3989	9e-05	9.47e-05	Not differentially expressed
O88844	isocitrate dehydrogenase 1 (NADP+), soluble(Idh1)	0.953101	0.3991	0.000262766	0.000275696	Not differentially expressed
P17156	heat shock protein 2(Hspa2)	0.986081	0.4001	0.000981779	0.000995637	Not differentially expressed
Q3U367	aldehyde dehydrogenase 9, subfamily A1(Aldh9a1)	1.03625	0.4004	0.000311404	0.00030051	Not differentially expressed
Q8JZQ9	eukaryotic translation initiation factor 3, subunit B(Eif3b)	1.04031	0.4006	0.000282505	0.000271559	Not differentially expressed
P97822	acidic (leucine-rich) nuclear phosphoprotein 32 family, member E(Anp32e)	0.957573	0.4023	0.000396712	0.000414289	Not differentially expressed
Q9ET01	liver glycogen phosphorylase(Pygl)	0.919338	0.4028	9.42e-05	0.000102465	Not differentially expressed
Q540D7	aldo-keto reductase family 1, member A1 (aldehyde reductase)(Akr1a1)	1.07921	0.4035	0.000183898	0.0001704	Not differentially expressed
P62267	ribosomal protein S23(Rps23)	0.968891	0.4038	0.00126324	0.0013038	Not differentially expressed
Q9D0K2	3-oxoacid CoA transferase 1(Oxct1)	1.10243	0.406	0.000184648	0.000167492	Not differentially expressed
Q8BK67	regulator of chromosome condensation 2(Rcc2)	1.02878	0.4061	0.000903575	0.000878295	Not differentially expressed
G5E924	heterogeneous nuclear ribonucleoprotein L(Hnrnpl)	0.963321	0.4079	0.00068743	0.000713604	Not differentially expressed
P21107	tropomyosin 3, gamma(Tpm3)	0.971242	0.4081	0.00143436	0.00147683	Not differentially expressed
Q8R379	GTPase, IMAP family member 7(Gimap7)	0.951693	0.4092	0.000381254	0.000400606	Not differentially expressed
Q9CQR2	ribosomal protein S21(Rps21)	1.05246	0.4099	0.000976519	0.000927842	Not differentially expressed
Q3TI07	calpain 1(Capn1)	1.07147	0.4101	0.000202596	0.000189082	Not differentially expressed
Q9JJU8	SH3-binding domain glutamic acid-rich protein like(Sh3bgrl)	0.949853	0.4104	0.000634001	0.000667473	Not differentially expressed
P63028	tumor protein, translationally-controlled 1(Tpt1)	1.04004	0.4114	0.000727705	0.000699692	Not differentially expressed
P42125	enoyl-Coenzyme A delta isomerase 1(Eci1)	1.05204	0.4125	0.000138498	0.000131647	Not differentially expressed
D3YYR4	hexokinase 1(Hk1)	1.05204	0.4125	0.000108766	0.000103386	Not differentially expressed
Q99KP6	pre-mRNA processing factor 19(Prpf19)	1.03823	0.4134	0.000263562	0.000253857	Not differentially expressed
Q8C129	leucyl/cystinyl aminopeptidase(Lnpep)	1.03901	0.4141	5.86e-05	5.64e-05	Not differentially expressed
Q07076	annexin A7(Anxa7)	1.03682	0.4148	0.000149826	0.000144505	Not differentially expressed
Q924B0	inositol (myo)-1(or 4)-monophosphatase 1(Impa1)	1.03565	0.4154	0.000549707	0.000530786	Not differentially expressed
Q60864	stress-induced phosphoprotein 1(Stip1)	0.970362	0.4162	0.000537204	0.000553612	Not differentially expressed
P21981	transglutaminase 2, C polypeptide(Tgm2)	1.1006	0.4194	0.000175041	0.000159042	Not differentially expressed
P51410	ribosomal protein L9(Rpl9)	1.0179	0.4208	0.00087369	0.000858328	Not differentially expressed
P16045	lectin, galactose binding, soluble 1(Lgals1)	1.01565	0.4219	0.00137468	0.00135349	Not differentially expressed
Q3TWW8	serine/arginine-rich splicing factor 6(Srsf6)	0.958246	0.4236	0.000432004	0.000450828	Not differentially expressed
A2APM2	CD44 antigen(Cd44)	0.975	0.4243	3.12e-05	3.2e-05	Not differentially expressed
Q8BJS4	Sad1 and UNC84 domain containing 2(Sun2)	0.986825	0.4245	0.000279687	0.000283421	Not differentially expressed
P60867	ribosomal protein S20(Rps20)	0.983186	0.4249	0.000681102	0.00069275	Not differentially expressed
P83870	PHD finger protein 5A(Phf5a)	1.07334	0.4251	0.000664228	0.000618842	Not differentially expressed
P46467	vacuolar protein sorting 4B(Vps4b)	0.936989	0.4258	8.03e-05	8.57e-05	Not differentially expressed
Q99PT1	Rho GDP dissociation inhibitor (GDI) alpha(Arhgdia)	0.991735	0.4259	0.00213682	0.00215463	Not differentially expressed
P45952	acyl-Coenzyme A dehydrogenase, medium chain(Acadm)	0.978004	0.4292	0.000187548	0.000191766	Not differentially expressed
P17751	triosephosphate isomerase 1(Tpi1)	1.01838	0.43	0.00133171	0.00130767	Not differentially expressed
Q9Z0P5	twinfilin actin binding protein 2(Twf2)	1.01504	0.4312	0.000590878	0.000582123	Not differentially expressed
P12815	programmed cell death 6(Pdcd6)	1.02318	0.4314	0.000139103	0.000135951	Not differentially expressed
P08249	malate dehydrogenase 2, NAD (mitochondrial)(Mdh2)	1.00817	0.4316	0.00228466	0.00226616	Not differentially expressed
E9Q455	tropomyosin 1, alpha(Tpm1)	1.01027	0.4341	0.00114449	0.00113285	Not differentially expressed
Q61411	Harvey rat sarcoma virus oncogene(Hras)	0.979939	0.4352	0.000470251	0.000479878	Not differentially expressed
O55098	serine/threonine kinase 10(Stk10)	1.0619	0.4355	5.49e-05	5.17e-05	Not differentially expressed
D3YYT1	glyoxylate reductase 1 homolog (Arabidopsis)(Glyr1)	0.984728	0.4358	0.000175188	0.000177905	Not differentially expressed
P43275	histone cluster 1, H1a(Hist1h1a)	0.981655	0.4365	0.00329785	0.00335948	Not differentially expressed
Q99P88	nucleoporin 155(Nup155)	0.927136	0.4374	3.69e-05	3.98e-05	Not differentially expressed
Q5SW83	ARP2 actin-related protein 2(Actr2)	1.01131	0.4376	0.000806693	0.000797674	Not differentially expressed
P20108	peroxiredoxin 3(Prdx3)	1.01531	0.4379	0.000750033	0.000738721	Not differentially expressed
D3YUM1	NADH dehydrogenase (ubiquinone) flavoprotein 1(Ndufv1)	0.979589	0.4382	0.000228116	0.000232869	Not differentially expressed
Q4FJX9	superoxide dismutase 2, mitochondrial(Sod2)	0.949739	0.4389	0.000276941	0.000291597	Not differentially expressed
Q544B1	aldehyde dehydrogenase 2, mitochondrial(Aldh2)	1.00612	0.4406	0.00096035	0.000954509	Not differentially expressed
S4R223	ribosomal protein S19(Rps19)	1.02508	0.4409	0.00136317	0.00132982	Not differentially expressed
P35700	peroxiredoxin 1(Prdx1)	0.989861	0.4414	0.00197935	0.00199963	Not differentially expressed
Q1HFZ0	NOL1/NOP2/Sun domain family member 2(Nsun2)	1.05042	0.4415	0.0001	9.52e-05	Not differentially expressed
Q9R1P4	proteasome (prosome, macropain) subunit, alpha type 1(Psma1)	1.04814	0.4428	0.0005955	0.000568148	Not differentially expressed
Q9DCT2	NADH dehydrogenase (ubiquinone) Fe-S protein 3(Ndufs3)	1.01991	0.4429	0.000300219	0.000294359	Not differentially expressed
P97376	FSHD region gene 1(Frg1)	0.953786	0.443	0.00014065	0.000147465	Not differentially expressed
P62311	LSM3 homolog, U6 small nuclear RNA and mRNA degradation associated(Lsm3)	1.02445	0.4436	0.000250858	0.000244871	Not differentially expressed
P01942	hemoglobin alpha, adult chain 1(Hba-a1)	0.992317	0.4439	0.00622421	0.0062724	Not differentially expressed
P34022	RAN binding protein 1(Ranbp1)	1.04513	0.4442	0.000510337	0.000488299	Not differentially expressed
Q9JMD0	zinc finger protein 207(Zfp207)	1.08699	0.4445	0.000107286	9.87e-05	Not differentially expressed
A0A0R4J0Q5	lamin B2(Lmnb2)	1.01407	0.4447	0.000472782	0.000466224	Not differentially expressed
P61804	defender against cell death 1(Dad1)	1.01897	0.4451	0.000521541	0.000511831	Not differentially expressed
O08583	Aly/REF export factor(Alyref)	1.03743	0.4458	0.000470967	0.000453973	Not differentially expressed
P51881	solute carrier family 25 (mitochondrial carrier, adenine nucleotide translocator), member 5(Slc25a5)	0.986111	0.446	0.00135289	0.00137195	Not differentially expressed
E9Q7G0	nuclear mitotic apparatus protein 1(Numa1)	0.972918	0.4471	0.000163707	0.000168264	Not differentially expressed
E9Q1G8	septin 7(Sept7)	0.970433	0.4472	0.000391068	0.000402983	Not differentially expressed
Q9JI11	serine/threonine kinase 4(Stk4)	0.964585	0.4492	0.00020079	0.000208162	Not differentially expressed
Q8CI94	brain glycogen phosphorylase(Pygb)	0.987293	0.451	0.000125711	0.000127329	Not differentially expressed
Q3U4H0	microtubule-associated protein, RP/EB family, member 1(Mapre1)	1.01332	0.4515	0.000504049	0.000497422	Not differentially expressed
P24270	catalase(Cat)	0.960948	0.4518	0.000176749	0.000183932	Not differentially expressed
P26883	FK506 binding protein 1a(Fkbp1a)	0.956274	0.4541	0.000406273	0.00042485	Not differentially expressed
A0A0U1RPY8	coronin, actin binding protein 1A(Coro1a)	1.01244	0.4547	0.00228966	0.00226152	Not differentially expressed
Q9D881	cytochrome c oxidase subunit Vb(Cox5b)	1.03536	0.4566	0.000552957	0.000534071	Not differentially expressed
P46061	RAN GTPase activating protein 1(Rangap1)	1.02695	0.4572	0.000112868	0.000109906	Not differentially expressed
J3QPW1	phosphatidylinositol transfer protein, alpha(Pitpna)	0.982242	0.4578	0.000128101	0.000130417	Not differentially expressed
Q99J09	WD repeat domain 77(Wdr77)	1.0481	0.4583	0.000104286	9.95e-05	Not differentially expressed
Q7TSV4	phosphoglucomutase 1(Pgm1)	1.00923	0.4585	0.000200707	0.000198871	Not differentially expressed
A0A0R4J0V5	polymerase (RNA) II (DNA directed) polypeptide A(Polr2a)	0.984177	0.46	3.11e-05	3.16e-05	Not differentially expressed
P63005	platelet-activating factor acetylhydrolase, isoform 1b, subunit 1(Pafah1b1)	0.968629	0.4606	0.000146974	0.000151734	Not differentially expressed
P61982	tyrosine 3-monooxygenase/tryptophan 5-monooxygenase activation protein, gamma polypeptide(Ywhag)	1.00632	0.4607	0.00126656	0.00125861	Not differentially expressed
Q3UI46	neural precursor cell expressed, developmentally down-regulated gene 8(Nedd8)	1.01837	0.4618	0.000667087	0.000655053	Not differentially expressed
Q9JMH6	thioredoxin reductase 1(Txnrd1)	1.02548	0.4624	0.00013647	0.000133079	Not differentially expressed
P43276	histone cluster 1, H1b(Hist1h1b)	0.987785	0.463	0.00385415	0.00390181	Not differentially expressed
Q8VEM8	solute carrier family 25 (mitochondrial carrier, phosphate carrier), member 3(Slc25a3)	0.980319	0.4631	0.000376163	0.000383715	Not differentially expressed
F6ZQA3	nuclear mitotic apparatus protein 1(Numa1)	1.03132	0.4633	0.000181365	0.000175858	Not differentially expressed
P27005	S100 calcium binding protein A8 (calgranulin A)(S100a8)	0.991582	0.4639	0.00384312	0.00387574	Not differentially expressed
A0A023T778	mago homolog B, exon junction complex core component(Magohb)	1.01148	0.4643	0.000398204	0.000393683	Not differentially expressed
Q9DC51	guanine nucleotide binding protein (G protein), alpha inhibiting 3(Gnai3)	0.978518	0.4647	0.000314569	0.000321475	Not differentially expressed
Q3TXS7	proteasome (prosome, macropain) 26S subunit, non-ATPase, 1(Psmd1)	0.986243	0.4659	9.32e-05	9.45e-05	Not differentially expressed
F7A8H6	glutathione peroxidase 4(Gpx4)	1.02115	0.4662	0.000304193	0.000297892	Not differentially expressed
Q8VE97	serine/arginine-rich splicing factor 4(Srsf4)	1.03063	0.4671	0.000180958	0.00017558	Not differentially expressed
Q9WUM3	coronin, actin binding protein 1B(Coro1b)	0.988556	0.4678	0.000304668	0.000308195	Not differentially expressed
Q3V235	prohibitin 2(Phb2)	0.983724	0.4681	0.000814906	0.000828389	Not differentially expressed
Q61823	programmed cell death 4(Pdcd4)	0.986887	0.4685	0.000379319	0.000384359	Not differentially expressed
E9QKL6	interferon activated gene 204(Ifi204)	0.974001	0.4687	0.000168846	0.000173353	Not differentially expressed
A0A0R4J0G0	phosphoenolpyruvate carboxykinase 2 (mitochondrial)(Pck2)	1.01925	0.4687	9e-05	8.83e-05	Not differentially expressed
Q9CR67	transmembrane protein 33(Tmem33)	0.985399	0.4697	0.000103593	0.000105128	Not differentially expressed
B9EHN0	ubiquitin-like modifier activating enzyme 1(Uba1)	1.00647	0.47	0.000660059	0.000655813	Not differentially expressed
P62911	ribosomal protein L32(Rpl32)	0.967191	0.4706	0.000380137	0.000393032	Not differentially expressed
Q8K4Z5	splicing factor 3a, subunit 1(Sf3a1)	0.992659	0.4708	0.000144691	0.000145761	Not differentially expressed
Q3U9G9	lamin B receptor(Lbr)	1.00594	0.4726	0.000731777	0.000727454	Not differentially expressed
Q9D6J6	NADH dehydrogenase (ubiquinone) flavoprotein 2(Ndufv2)	0.988557	0.4746	0.000366819	0.000371065	Not differentially expressed
P62259	tyrosine 3-monooxygenase/tryptophan 5-monooxygenase activation protein, epsilon polypeptide(Ywhae)	1.00381	0.476	0.00129954	0.00129461	Not differentially expressed
Q61792	LIM and SH3 protein 1(Lasp1)	1.01112	0.4769	0.000508694	0.0005031	Not differentially expressed
P53996	cellular nucleic acid binding protein(Cnbp)	1.04259	0.4771	0.000175874	0.000168689	Not differentially expressed
E9Q912	RAP1, GTP-GDP dissociation stimulator 1(Rap1gds1)	1.04453	0.4771	2.58e-05	2.47e-05	Not differentially expressed
Q3UNF2	protein phosphatase 4, catalytic subunit(Ppp4c)	1.04294	0.4771	5.1e-05	4.89e-05	Not differentially expressed
G3X8T3	cathepsin A(Ctsa)	1.04262	0.4771	3.18e-05	3.05e-05	Not differentially expressed
Q5SUA5	myosin IG(Myo1g)	1.00689	0.4772	0.000164535	0.000163409	Not differentially expressed
Q4VWZ5	diazepam binding inhibitor(Dbi)	0.984191	0.4774	0.000331581	0.000336907	Not differentially expressed
V9GX38	heterogeneous nuclear ribonucleoprotein A3 pseudogene(Gm17190)	1.01057	0.4775	0.000254821	0.000252155	Not differentially expressed
O54786	DNA fragmentation factor, alpha subunit(Dffa)	1.01268	0.4784	0.000318203	0.000314219	Not differentially expressed
P28076	proteasome (prosome, macropain) subunit, beta type 9 (large multifunctional peptidase 2)(Psmb9)	0.98551	0.4796	0.000353942	0.000359146	Not differentially expressed
Q8BVK9	Sp110 nuclear body protein(Sp110)	0.990825	0.4804	0.000265347	0.000267804	Not differentially expressed
Q8VCT3	arginyl aminopeptidase (aminopeptidase B)(Rnpep)	0.98908	0.4808	0.000109685	0.000110896	Not differentially expressed
Q9Z1F9	ubiquitin-like modifier activating enzyme 2(Uba2)	1.01041	0.4809	0.00026431	0.000261588	Not differentially expressed
O35901	LSM2 homolog, U6 small nuclear RNA and mRNA degradation associated(Lsm2)	1.00582	0.4822	0.000412474	0.000410089	Not differentially expressed
Q5EBP8	heterogeneous nuclear ribonucleoprotein A1(Hnrnpa1)	1.00506	0.4824	0.000936	0.000931287	Not differentially expressed
Q61990	poly(rC) binding protein 2(Pcbp2)	1.01015	0.4833	0.000370489	0.000366768	Not differentially expressed
P61164	ARP1 actin-related protein 1A, centractin alpha(Actr1a)	1.00858	0.4839	0.00022113	0.000219248	Not differentially expressed
D3Z7M9	acidic (leucine-rich) nuclear phosphoprotein 32 family, member A(Anp32a)	0.995735	0.4839	0.00178913	0.00179679	Not differentially expressed
P97825	hematological and neurological expressed sequence 1(Hn1)	0.987483	0.4862	0.000277077	0.000280589	Not differentially expressed
Q4VAG4	ribosomal protein L22(Rpl22)	1.0025	0.4863	0.000827926	0.000825861	Not differentially expressed
Q58E35	ribosomal protein, large, P1(Rplp1)	1.00394	0.4865	0.000710975	0.000708188	Not differentially expressed
Q9Z0N1	eukaryotic translation initiation factor 2, subunit 3, structural gene X-linked(Eif2s3x)	1.00736	0.4869	0.000191221	0.000189823	Not differentially expressed
Q9DBR1	5'-3' exoribonuclease 2(Xrn2)	1.00609	0.4876	0.000120347	0.000119618	Not differentially expressed
Q8K310	matrin 3(Matr3)	0.994512	0.4877	0.000204955	0.000206086	Not differentially expressed
F6ZDS4	translocated promoter region, nuclear basket protein(Tpr)	1.00343	0.4885	8.78e-05	8.75e-05	Not differentially expressed
P59325	eukaryotic translation initiation factor 5(Eif5)	0.996086	0.4893	0.000230297	0.000231202	Not differentially expressed
Q9R1P0	proteasome (prosome, macropain) subunit, alpha type 4(Psma4)	0.994724	0.492	0.000575975	0.00057903	Not differentially expressed
P97315	cysteine and glycine-rich protein 1(Csrp1)	1.00684	0.4923	0.000376039	0.000373483	Not differentially expressed
Q3TXR9	hexosaminidase B(Hexb)	0.994802	0.4946	9.57e-05	9.62e-05	Not differentially expressed
Q6DFW4	NOP58 ribonucleoprotein(Nop58)	0.998371	0.4947	0.000257404	0.000257824	Not differentially expressed
Q8BTM8	filamin, alpha(Flna)	1.00101	0.4949	0.000771306	0.000770526	Not differentially expressed
Q9JL26	formin-like 1(Fmnl1)	0.997322	0.4959	0.000112862	0.000113165	Not differentially expressed
Q9JM14	5',3'-nucleotidase, cytosolic(Nt5c)	1.00036	0.4995	0.000533119	0.000532928	Not differentially expressed
P21958	transporter 1, ATP-binding cassette, sub-family B (MDR/TAP)(Tap1)	1.00011	0.4997	0.000150256	0.000150239	Not differentially expressed
